# Supplementary material for: Genome-wide RNA-sequencing dataset reveals the prognostic value and potential molecular mechanisms of lncRNA in non-homologous end joining pathway 1 in early stage Pancreatic Ductal Adenocarcinoma
Source: J Cancer. 2020 Jul 20;11(19):5556–67. doi: 10.7150/jca.39888 (PMC7477440; doi:10.7150/jca.39888)
Supplement: Supplementary file 1 — Supplementary figures and tables. [file jcav11p5556s1.zip › Supplementary material/Supplementary Tables.xlsx]

## Sheet: Table S1
Table SI. Univariate survival analysis of the baseline clinical parameters of TCGA early stage PDAC cohort
Variables	Events/total(n=112)	MST (days)	HR (95% CI)	Log-rank P
Age (years)				0.066
≤60	20/38	593	1
>60	49/74	485	1.636(0.962–2.780)
Gender				0.523
Female	36/53	511	1
Male	33/59	592	0.855(0.529–1.382)
Alcohol history§				0.349
No	25/43	592	1
Yes	38/61	511	1.276(0.765–2.128)
Pathological stage				0.943
Stage Ⅰ	4/8	236	1
Stage Ⅱ	65/104	518	1.038(0.375–2.872)
Histological grade				0.01
G1/ G2	45/80	596	1
G3/G4	24/32	470	1.919(1.156–3.185)
Radical resection&				0.009
R1/Rx	29/44	381	1
R0	39/66	603	0.514(0.310–0.852)
Radiation therapy†				0.029
No	48/70	473	1
Yes	15/30	691	0.527(0.293–0.947)
Targeted molecular therapy‡				<0.001
No	24/29	224	1
Yes	41/73	634	0.168(0.095–0.296)
Notes: § Alcohol history information are unavailable in 8 patients; & Radical resectionc information are unavailable in 2 patients; † Radiation therapy information are unavailable in 12 patients; ‡ Targeted molecular therapy information are unavailable in 10 patients.
Abbreviation: OS, overall survival; PDAC, pancreatic ductal adenocarcinoma; MST, median survival time; HR, hazard ratio; CI, confidence interval.

## Sheet: Table S2
Table S2 Joint effects survival analysis of clinical factors and the LINP1 expression with OS in PDAC patients
Group	LINP1	Variables	Patients (n=112)	MST (days)	Crude HR (95% CI)	Crude P	Adjusted HR (95% CI)	Adjusted P £
		Histological Grade
A	Low expression	G1+G2	44	603	1		1
B	Low expression	G3+G4	12	592	1.288(0.583-2.848)	0.531	1.721(0.747-3.963)	0.202
C	High expression	G1+G2	36	596	1.301(0.713-2.374)	0.391	1.814(0.917-3.590)	0.087
D	High expression	G3+G4	20	278	3.870(1.945-7.701)	0.0001	5.262(2.417-11.457)	<0.0001
		Radiation therapy†
a	Low expression	No	32	486	1		1
b	Low expression	Yes	17	691	0.533(0.221-1.282)	0.16	0.826(0.312-2.188)	0.7
c	High expression	No	38	308	1.599(0.882-2.898)	0.122	2.202(1.185-4.093)	0.013
d	High expression	Yes	13	627	0.903(0.392-2.082)	0.812	1.845(0.714-4.768)	0.206
		Radical resection &
I	Low expression	R0	34	568	1		1
II	Low expression	R1/Rx	21	592	1.333(0.630-2.817)	0.452	1.585(0.702-3.579)	0.267
III	High expression	R0	32	614	1.184(0.619-2.263)	0.61	1.797(0.880-3.670)	0.108
IV	High expression	R1/Rx	23	233	3.848(1.913-7.740)	0.0002	4.623(2.047-10.441)	0.0002
		Targeted molecular therapy ‡
i	Low expression	No	11	467	1		1
Ii	Low expression	Yes	39	634	0.343(0.141-0.831)	0.018	0.274(0.103-0.728)	0.009
Iii	High expression	No	18	144	4.816(1.937-11.973)	0.001	4.372(1.717-11.135)	0.002
Iv	High expression	Yes	34	684	0.366(0.149-0.898)	0.028	0.394(0.152-1.022)	0.055
Notes: £Adjusted for histological grade, radiation therapy, radical resection and targeted molecular therapy. † Radiation therapy information are unavailable in 12 patients; & Radical resection information are unavailable in 2 patients; ‡ Targeted molecular therapy information are unavailable in 10 patients;
Abbreviation: OS, overall survival; PDAC, pancreatic ductal adenocarcinoma; MST, median survival time; HR, hazard ratio; CI, confidence interval.

## Sheet: Table S3
Table S3. Results of genome-wide co-expression analysis of LINP1 in PDAC tumor tissues
ID	ID	r	P Value
LINP1	NISCH	-0.36	0.00825238
LINP1	ZNF862	-0.348	0.0106949
LINP1	GSTM2	-0.346	0.0111593
LINP1	ARMCX4	-0.334	0.0143406
LINP1	TNS2	-0.334	0.0143406
LINP1	SLC25A14	-0.333	0.0146387
LINP1	EZH1	-0.332	0.0149423
LINP1	NBPF12	-0.331	0.0152514
LINP1	SLC25A27	-0.325	0.017227
LINP1	TTC21A	-0.324	0.0175772
LINP1	NIPSNAP3B	-0.321	0.0186656
LINP1	FAM228B	-0.321	0.0186656
LINP1	N4BP2L1	-0.32	0.0190413
LINP1	RBM5	-0.319	0.0194236
LINP1	ZNF382	-0.318	0.0198126
LINP1	ZNF589	-0.314	0.0214372
LINP1	CCDC180	-0.314	0.0214372
LINP1	CAPN3	-0.312	0.0222922
LINP1	RBM6	-0.312	0.0222922
LINP1	STRADA	-0.31	0.0231767
LINP1	COLQ	-0.309	0.0236302
LINP1	CPNE9	-0.308	0.0240914
LINP1	NBPF15	-0.308	0.0240914
LINP1	NDST2	-0.306	0.0250374
LINP1	TRMT10B	-0.306	0.0250374
LINP1	TRIM52	-0.306	0.0250374
LINP1	ZNF248	-0.304	0.0260153
LINP1	TPCN1	-0.304	0.0260153
LINP1	MDM4	-0.303	0.0265165
LINP1	NBPF11	-0.303	0.0265165
LINP1	DENND4B	-0.303	0.0265165
LINP1	MSANTD2	-0.302	0.0270261
LINP1	GPS2	-0.301	0.027544
LINP1	NPPA	-0.301	0.027544
LINP1	APBB3	-0.301	0.027544
LINP1	ZBTB49	-0.299	0.0286057
LINP1	KIAA0895L	-0.298	0.0291497
LINP1	CLN8	-0.297	0.0297025
LINP1	UBE2G2	-0.297	0.0297025
LINP1	ZNF540	-0.296	0.0302643
LINP1	PPP1R3E	-0.295	0.0308352
LINP1	2019-09-04	-0.294	0.0314153
LINP1	DCAF8	-0.293	0.0320048
LINP1	CBX7	-0.293	0.0320048
LINP1	CSAD	-0.293	0.0320048
LINP1	LINC00854	-0.29	0.0338304
LINP1	PPM1M	-0.289	0.0344584
LINP1	ENO3	-0.288	0.0350963
LINP1	ANAPC4	-0.288	0.0350963
LINP1	IL11RA	-0.288	0.0350963
LINP1	ZMAT1	-0.286	0.0364025
LINP1	SETDB2	-0.286	0.0364025
LINP1	ZNF10	-0.286	0.0364025
LINP1	ASB16	-0.285	0.0370709
LINP1	TUBA8	-0.284	0.0377498
LINP1	AC022400.6	-0.284	0.0377498
LINP1	SLC26A11	-0.284	0.0377498
LINP1	MTERF2	-0.284	0.0377498
LINP1	MAP3K12	-0.283	0.0384392
LINP1	CAMTA2	-0.283	0.0384392
LINP1	A1BG	-0.283	0.0384392
LINP1	BTNL9	-0.281	0.0398503
LINP1	QRICH2	-0.281	0.0398503
LINP1	TSPOAP1	-0.281	0.0398503
LINP1	NPHP3	-0.281	0.0398503
LINP1	ZBTB37	-0.28	0.0405721
LINP1	ATXN7L2	-0.28	0.0405721
LINP1	MICAL1	-0.279	0.041305
LINP1	AARSD1	-0.279	0.041305
LINP1	AC012651.1	-0.279	0.041305
LINP1	TMEM110-MUSTN1	-0.279	0.041305
LINP1	INTS3	-0.279	0.041305
LINP1	NUTM2G	-0.279	0.041305
LINP1	ST3GAL6	-0.279	0.041305
LINP1	MRNIP	-0.279	0.041305
LINP1	FLCN	-0.278	0.042049
LINP1	CAMKK1	-0.278	0.042049
LINP1	CEP164	-0.278	0.042049
LINP1	VAMP1	-0.277	0.0428044
LINP1	UBAP1L	-0.275	0.0443496
LINP1	NLRP1	-0.275	0.0443496
LINP1	TMCC2	-0.275	0.0443496
LINP1	PALD1	-0.274	0.0451397
LINP1	MYH3	-0.274	0.0451397
LINP1	GNB3	-0.273	0.0459417
LINP1	NRIP2	-0.273	0.0459417
LINP1	FAM153C	-0.271	0.0475816
LINP1	MSS51	-0.271	0.0475816
LINP1	TTLL3	-0.271	0.0475816
LINP1	ING5	-0.271	0.0475816
LINP1	PCED1A	-0.27	0.0484198
LINP1	RAB40A	-0.27	0.0484198
LINP1	ZNF266	-0.27	0.0484198
LINP1	ATP6V1G2	-0.27	0.0484198
LINP1	ARHGEF33	-0.27	0.0484198
LINP1	ARID3A	-0.269	0.0492704
LINP1	EGFL8	-0.269	0.0492704
LINP1	SNX15	-0.269	0.0492704
LINP1	VAMP2	-0.269	0.0492704
LINP1	OTUD4	0.261	0.0491896
LINP1	SQOR	0.261	0.0491896
LINP1	TMED7	0.261	0.0491896
LINP1	CENPH	0.261	0.0491896
LINP1	CHAC2	0.261	0.0491896
LINP1	SKA1	0.261	0.0491896
LINP1	DYNC1H1	0.261	0.0491896
LINP1	MNAT1	0.261	0.0491896
LINP1	GLYATL1	0.261	0.0491896
LINP1	ST3GAL1	0.261	0.0491896
LINP1	DNAJC22	0.262	0.0483402
LINP1	SCN2A	0.262	0.0483402
LINP1	ZNF229	0.262	0.0483402
LINP1	WASL	0.262	0.0483402
LINP1	AP2B1	0.262	0.0483402
LINP1	OIP5	0.263	0.0475031
LINP1	TMEM170A	0.263	0.0475031
LINP1	COBL	0.263	0.0475031
LINP1	THUMPD1	0.263	0.0475031
LINP1	CHP1	0.263	0.0475031
LINP1	STN1	0.264	0.0466783
LINP1	MACF1	0.264	0.0466783
LINP1	C5orf24	0.264	0.0466783
LINP1	SLC5A1	0.264	0.0466783
LINP1	PSMA5	0.264	0.0466783
LINP1	PCYT1A	0.264	0.0466783
LINP1	PLAU	0.264	0.0466783
LINP1	UBXN4	0.265	0.0458655
LINP1	SHROOM3	0.265	0.0458655
LINP1	BZW1	0.265	0.0458655
LINP1	TAPBPL	0.265	0.0458655
LINP1	AFTPH	0.265	0.0458655
LINP1	SEC24B	0.265	0.0458655
LINP1	NARS	0.266	0.0450647
LINP1	SMARCA5	0.266	0.0450647
LINP1	DEFA5	0.266	0.0450647
LINP1	TAF2	0.266	0.0450647
LINP1	PIGX	0.266	0.0450647
LINP1	TAF9	0.266	0.0450647
LINP1	DPY19L1	0.266	0.0450647
LINP1	ENO1	0.267	0.0442757
LINP1	CKAP2L	0.267	0.0442757
LINP1	SLC1A1	0.267	0.0442757
LINP1	MAP4K3	0.267	0.0442757
LINP1	LYPD5	0.267	0.0442757
LINP1	NLN	0.267	0.0442757
LINP1	EVI5	0.267	0.0442757
LINP1	CHMP2B	0.267	0.0442757
LINP1	KTN1	0.267	0.0442757
LINP1	HNRNPC	0.267	0.0442757
LINP1	ERCC8	0.268	0.0434984
LINP1	PPP4R3B	0.268	0.0434984
LINP1	TARS	0.268	0.0434984
LINP1	LRRTM1	0.268	0.0434984
LINP1	SLC1A5	0.268	0.0434984
LINP1	ANO6	0.268	0.0434984
LINP1	GANAB	0.268	0.0434984
LINP1	SPAG1	0.268	0.0434984
LINP1	NET1	0.268	0.0434984
LINP1	ARNTL	0.268	0.0434984
LINP1	CHPT1	0.268	0.0434984
LINP1	C9orf64	0.269	0.0427327
LINP1	LIPF	0.269	0.0427327
LINP1	UBA2	0.269	0.0427327
LINP1	TIPIN	0.269	0.0427327
LINP1	MCCC2	0.269	0.0427327
LINP1	PRTFDC1	0.269	0.0427327
LINP1	DLAT	0.269	0.0427327
LINP1	SLC35F5	0.27	0.0419784
LINP1	CHEK1	0.27	0.0419784
LINP1	ATMIN	0.27	0.0419784
LINP1	DMXL1	0.27	0.0419784
LINP1	ZWILCH	0.27	0.0419784
LINP1	FAT1	0.27	0.0419784
LINP1	RAN	0.27	0.0419784
LINP1	STK24	0.27	0.0419784
LINP1	NRIP1	0.27	0.0419784
LINP1	SLTM	0.27	0.0419784
LINP1	B3GNT2	0.271	0.0412354
LINP1	COQ2	0.271	0.0412354
LINP1	MND1	0.271	0.0412354
LINP1	NUP160	0.271	0.0412354
LINP1	LRP10	0.271	0.0412354
LINP1	WAPL	0.271	0.0412354
LINP1	UGGT1	0.271	0.0412354
LINP1	SEC62	0.272	0.0405035
LINP1	TMPO	0.272	0.0405035
LINP1	CAST	0.272	0.0405035
LINP1	YWHAG	0.272	0.0405035
LINP1	RPS6KA3	0.272	0.0405035
LINP1	LRRFIP1	0.273	0.0397827
LINP1	RNF26	0.273	0.0397827
LINP1	CANX	0.273	0.0397827
LINP1	SMC2	0.273	0.0397827
LINP1	RAD51AP1	0.273	0.0397827
LINP1	CORO2A	0.273	0.0397827
LINP1	LCLAT1	0.273	0.0397827
LINP1	EPS8	0.273	0.0397827
LINP1	VPS4B	0.274	0.0390728
LINP1	SET	0.274	0.0390728
LINP1	IDH3A	0.274	0.0390728
LINP1	CHMP4C	0.274	0.0390728
LINP1	TOP1	0.274	0.0390728
LINP1	NPM1	0.274	0.0390728
LINP1	PPP2CB	0.274	0.0390728
LINP1	BCAS2	0.274	0.0390728
LINP1	CDK1	0.274	0.0390728
LINP1	ARSJ	0.275	0.0383738
LINP1	FANCI	0.275	0.0383738
LINP1	CTR9	0.275	0.0383738
LINP1	CTNNA1	0.275	0.0383738
LINP1	SMAD3	0.276	0.0376853
LINP1	DLGAP5	0.276	0.0376853
LINP1	IP6K3	0.276	0.0376853
LINP1	PTPRF	0.276	0.0376853
LINP1	TMX1	0.276	0.0376853
LINP1	TBC1D1	0.276	0.0376853
LINP1	BCAR3	0.276	0.0376853
LINP1	UBE3A	0.276	0.0376853
LINP1	ERCC6L	0.277	0.0370074
LINP1	BTBD10	0.277	0.0370074
LINP1	DHX15	0.277	0.0370074
LINP1	HMGA1	0.277	0.0370074
LINP1	GK	0.277	0.0370074
LINP1	DEPDC1	0.277	0.0370074
LINP1	CLIP1	0.277	0.0370074
LINP1	ABCB7	0.277	0.0370074
LINP1	STXBP3	0.277	0.0370074
LINP1	ECT2	0.277	0.0370074
LINP1	DDX21	0.277	0.0370074
LINP1	KIAA1524	0.277	0.0370074
LINP1	OXR1	0.278	0.0363399
LINP1	GDI2	0.278	0.0363399
LINP1	CD9	0.278	0.0363399
LINP1	CA13	0.278	0.0363399
LINP1	ANAPC1	0.278	0.0363399
LINP1	BCL9L	0.278	0.0363399
LINP1	ACTR2	0.278	0.0363399
LINP1	SEC11A	0.278	0.0363399
LINP1	B4GALT5	0.278	0.0363399
LINP1	STAM2	0.279	0.0356827
LINP1	PANX1	0.279	0.0356827
LINP1	IYD	0.279	0.0356827
LINP1	ADGRF1	0.279	0.0356827
LINP1	SLC22A5	0.279	0.0356827
LINP1	GJB4	0.28	0.0350357
LINP1	TJP2	0.28	0.0350357
LINP1	RDH12	0.28	0.0350357
LINP1	ANK3	0.28	0.0350357
LINP1	PNO1	0.28	0.0350357
LINP1	UBE3C	0.281	0.0343987
LINP1	LACTB2	0.281	0.0343987
LINP1	AMD1	0.281	0.0343987
LINP1	SMIM15	0.281	0.0343987
LINP1	HS3ST1	0.281	0.0343987
LINP1	NUDT15	0.281	0.0343987
LINP1	ZNF488	0.281	0.0343987
LINP1	G3BP1	0.282	0.0337716
LINP1	MTDH	0.282	0.0337716
LINP1	PLK4	0.282	0.0337716
LINP1	PITX2	0.282	0.0337716
LINP1	RAB1A	0.283	0.0331544
LINP1	PDIA3	0.283	0.0331544
LINP1	ITLN2	0.283	0.0331544
LINP1	NUDT21	0.283	0.0331544
LINP1	SPATS2L	0.283	0.0331544
LINP1	CAPZA2	0.283	0.0331544
LINP1	COX11	0.283	0.0331544
LINP1	PROM2	0.283	0.0331544
LINP1	PGRMC1	0.284	0.0325468
LINP1	CDCA5	0.284	0.0325468
LINP1	ABCC4	0.284	0.0325468
LINP1	APOL6	0.284	0.0325468
LINP1	STRBP	0.284	0.0325468
LINP1	MUC5B	0.284	0.0325468
LINP1	RRM1	0.284	0.0325468
LINP1	CTNND1	0.285	0.0319488
LINP1	SLC16A1	0.285	0.0319488
LINP1	CNDP1	0.285	0.0319488
LINP1	CYFIP1	0.285	0.0319488
LINP1	DDAH1	0.285	0.0319488
LINP1	SPDL1	0.285	0.0319488
LINP1	ASPH	0.285	0.0319488
LINP1	GINS4	0.285	0.0319488
LINP1	ANLN	0.285	0.0319488
LINP1	ZNF146	0.285	0.0319488
LINP1	CCNB2	0.286	0.0313602
LINP1	CAPRIN1	0.286	0.0313602
LINP1	PSMA6	0.286	0.0313602
LINP1	MYO6	0.286	0.0313602
LINP1	MMAA	0.286	0.0313602
LINP1	FBXW11	0.286	0.0313602
LINP1	TRIP4	0.286	0.0313602
LINP1	TNPO3	0.287	0.0307809
LINP1	TMC5	0.287	0.0307809
LINP1	BUB1B	0.287	0.0307809
LINP1	NR1H4	0.287	0.0307809
LINP1	NCAPG2	0.287	0.0307809
LINP1	KLK11	0.287	0.0307809
LINP1	UBE2V2	0.287	0.0307809
LINP1	KDM4A	0.288	0.0302109
LINP1	EIF4G1	0.288	0.0302109
LINP1	EIF2S1	0.288	0.0302109
LINP1	DEFA6	0.288	0.0302109
LINP1	RBM7	0.288	0.0302109
LINP1	RACGAP1	0.288	0.0302109
LINP1	LRRC1	0.288	0.0302109
LINP1	UGT8	0.289	0.0296499
LINP1	EIF4H	0.289	0.0296499
LINP1	IDE	0.289	0.0296499
LINP1	PAK1	0.289	0.0296499
LINP1	PDZD8	0.289	0.0296499
LINP1	PARG	0.29	0.029098
LINP1	SIK1	0.29	0.029098
LINP1	RARRES3	0.29	0.029098
LINP1	GRAMD1B	0.29	0.029098
LINP1	PSMD7	0.29	0.029098
LINP1	RAD23B	0.29	0.029098
LINP1	SMOX	0.291	0.0285549
LINP1	ORM2	0.291	0.0285549
LINP1	GMFB	0.291	0.0285549
LINP1	SPG11	0.291	0.0285549
LINP1	MRPS23	0.291	0.0285549
LINP1	HSPA9	0.291	0.0285549
LINP1	MIA2	0.291	0.0285549
LINP1	THSD4	0.292	0.0280205
LINP1	PEX13	0.292	0.0280205
LINP1	KNSTRN	0.292	0.0280205
LINP1	CYP4F11	0.292	0.0280205
LINP1	ACTR3	0.292	0.0280205
LINP1	UBE2D3	0.292	0.0280205
LINP1	FNDC3B	0.292	0.0280205
LINP1	NUMB	0.293	0.0274948
LINP1	ERI1	0.293	0.0274948
LINP1	MAPK6	0.293	0.0274948
LINP1	GALK2	0.293	0.0274948
LINP1	PCTP	0.293	0.0274948
LINP1	DSG2	0.293	0.0274948
LINP1	MCFD2	0.293	0.0274948
LINP1	UHRF1	0.294	0.0269776
LINP1	ARHGEF12	0.294	0.0269776
LINP1	USP1	0.295	0.0264689
LINP1	KRTAP4-1	0.295	0.0264689
LINP1	NAF1	0.295	0.0264689
LINP1	GABRA5	0.296	0.0259684
LINP1	STRAP	0.296	0.0259684
LINP1	CARD6	0.296	0.0259684
LINP1	UQCRC2	0.296	0.0259684
LINP1	CPSF2	0.296	0.0259684
LINP1	MCM4	0.296	0.0259684
LINP1	TMEM62	0.297	0.0254762
LINP1	DDB1	0.297	0.0254762
LINP1	ATP8B1	0.297	0.0254762
LINP1	RBM12	0.297	0.0254762
LINP1	HIF1A	0.297	0.0254762
LINP1	SELENOT	0.297	0.0254762
LINP1	UXS1	0.298	0.0249921
LINP1	TMEM45B	0.298	0.0249921
LINP1	CHD1	0.298	0.0249921
LINP1	ARNTL2	0.298	0.0249921
LINP1	CCNB1	0.298	0.0249921
LINP1	KIF11	0.298	0.0249921
LINP1	ARHGAP44	0.298	0.0249921
LINP1	CHMP3	0.299	0.0245159
LINP1	USP12	0.299	0.0245159
LINP1	SCYL2	0.299	0.0245159
LINP1	LYSMD3	0.299	0.0245159
LINP1	MBIP	0.299	0.0245159
LINP1	CKAP5	0.3	0.0240476
LINP1	TMBIM6	0.3	0.0240476
LINP1	SRSF1	0.3	0.0240476
LINP1	UBE2K	0.3	0.0240476
LINP1	MRPL15	0.3	0.0240476
LINP1	RHOF	0.3	0.0240476
LINP1	GFPT1	0.3	0.0240476
LINP1	GSTCD	0.3	0.0240476
LINP1	TMEM185B	0.3	0.0240476
LINP1	WDR76	0.301	0.0235871
LINP1	CHST4	0.301	0.0235871
LINP1	YME1L1	0.301	0.0235871
LINP1	LRPPRC	0.301	0.0235871
LINP1	CDH2	0.301	0.0235871
LINP1	AAGAB	0.301	0.0235871
LINP1	MPP7	0.301	0.0235871
LINP1	KRT20	0.302	0.0231343
LINP1	SNX6	0.302	0.0231343
LINP1	DCUN1D1	0.303	0.022689
LINP1	SPNS2	0.303	0.022689
LINP1	SRXN1	0.303	0.022689
LINP1	FAM98B	0.303	0.022689
LINP1	MMADHC	0.304	0.0222512
LINP1	LMNB1	0.304	0.0222512
LINP1	DKK1	0.304	0.0222512
LINP1	SPTY2D1	0.304	0.0222512
LINP1	UGT2B15	0.305	0.0218208
LINP1	ALG10	0.305	0.0218208
LINP1	MRPS10	0.305	0.0218208
LINP1	DPH6	0.306	0.0213976
LINP1	DDX18	0.306	0.0213976
LINP1	PCDHAC2	0.306	0.0213976
LINP1	EFL1	0.306	0.0213976
LINP1	CRYZ	0.306	0.0213976
LINP1	CLPX	0.306	0.0213976
LINP1	ADH6	0.306	0.0213976
LINP1	STT3B	0.306	0.0213976
LINP1	SERBP1	0.307	0.0209816
LINP1	USP10	0.307	0.0209816
LINP1	KLHDC7B	0.307	0.0209816
LINP1	TANK	0.308	0.0205727
LINP1	SPTBN1	0.308	0.0205727
LINP1	STK39	0.308	0.0205727
LINP1	PAK2	0.308	0.0205727
LINP1	TFG	0.308	0.0205727
LINP1	CDH6	0.308	0.0205727
LINP1	CNOT6	0.308	0.0205727
LINP1	CLSPN	0.308	0.0205727
LINP1	DHX9	0.308	0.0205727
LINP1	ZC3H15	0.308	0.0205727
LINP1	PRC1	0.309	0.0201707
LINP1	SPPL2A	0.309	0.0201707
LINP1	C5orf22	0.309	0.0201707
LINP1	TMED5	0.309	0.0201707
LINP1	ACTL6A	0.31	0.0197756
LINP1	STAM	0.31	0.0197756
LINP1	FGD4	0.31	0.0197756
LINP1	EXT1	0.31	0.0197756
LINP1	INO80	0.31	0.0197756
LINP1	EHF	0.31	0.0197756
LINP1	TH	0.31	0.0197756
LINP1	ADH1A	0.311	0.0193872
LINP1	FAM160A1	0.311	0.0193872
LINP1	AC133555.5	0.311	0.0193872
LINP1	TUBA1B	0.311	0.0193872
LINP1	CNOT1	0.312	0.0190056
LINP1	ITCH	0.312	0.0190056
LINP1	SMS	0.312	0.0190056
LINP1	TMEM184C	0.312	0.0190056
LINP1	PPP2CA	0.312	0.0190056
LINP1	RAD50	0.313	0.0186305
LINP1	IRAK2	0.313	0.0186305
LINP1	C11orf54	0.313	0.0186305
LINP1	MTFR1	0.314	0.018262
LINP1	ARF6	0.314	0.018262
LINP1	KIF18A	0.314	0.018262
LINP1	EHHADH	0.314	0.018262
LINP1	AQP3	0.314	0.018262
LINP1	SLC17A3	0.314	0.018262
LINP1	ENAH	0.315	0.0178998
LINP1	GFM1	0.315	0.0178998
LINP1	SELENOI	0.316	0.0175439
LINP1	PRELID3B	0.316	0.0175439
LINP1	SORD	0.316	0.0175439
LINP1	TNFRSF10A	0.316	0.0175439
LINP1	EHBP1	0.316	0.0175439
LINP1	ADAM9	0.317	0.0171943
LINP1	SLC15A1	0.317	0.0171943
LINP1	AUNIP	0.317	0.0171943
LINP1	ANXA4	0.317	0.0171943
LINP1	OCLN	0.317	0.0171943
LINP1	ABCD3	0.317	0.0171943
LINP1	TNPO1	0.318	0.0168508
LINP1	FOPNL	0.318	0.0168508
LINP1	GPD2	0.318	0.0168508
LINP1	RALYL	0.318	0.0168508
LINP1	AREG	0.318	0.0168508
LINP1	CPM	0.319	0.0165133
LINP1	ANKRD18B	0.319	0.0165133
LINP1	GLRA2	0.319	0.0165133
LINP1	IMMT	0.319	0.0165133
LINP1	CNIH1	0.319	0.0165133
LINP1	SPTLC2	0.319	0.0165133
LINP1	PDCD10	0.319	0.0165133
LINP1	PTPRH	0.319	0.0165133
LINP1	TC2N	0.319	0.0165133
LINP1	MESDC2	0.32	0.0161818
LINP1	TSN	0.32	0.0161818
LINP1	KRT8	0.321	0.0158561
LINP1	CRY1	0.321	0.0158561
LINP1	GTF2H2	0.321	0.0158561
LINP1	PTER	0.321	0.0158561
LINP1	TBCCD1	0.321	0.0158561
LINP1	TAX1BP1	0.321	0.0158561
LINP1	IWS1	0.321	0.0158561
LINP1	SLC25A24	0.322	0.0155362
LINP1	AQR	0.322	0.0155362
LINP1	CDC42	0.322	0.0155362
LINP1	PECR	0.322	0.0155362
LINP1	ENDOD1	0.323	0.015222
LINP1	KIF5B	0.323	0.015222
LINP1	PRPF40A	0.323	0.015222
LINP1	MASP1	0.324	0.0149134
LINP1	HNRNPF	0.324	0.0149134
LINP1	PRKDC	0.324	0.0149134
LINP1	CSNK1G1	0.324	0.0149134
LINP1	DLG1	0.324	0.0149134
LINP1	CSTF2	0.324	0.0149134
LINP1	ITGB1	0.325	0.0146104
LINP1	KIF21A	0.325	0.0146104
LINP1	HSPA4	0.325	0.0146104
LINP1	AKR1B10	0.325	0.0146104
LINP1	NT5E	0.325	0.0146104
LINP1	OPA1	0.325	0.0146104
LINP1	LRP2	0.325	0.0146104
LINP1	NCKAP1	0.325	0.0146104
LINP1	RBBP8	0.326	0.0143128
LINP1	MAP4K5	0.326	0.0143128
LINP1	TTC39C	0.326	0.0143128
LINP1	TMOD3	0.327	0.0140205
LINP1	MTCH2	0.327	0.0140205
LINP1	TMCO5A	0.327	0.0140205
LINP1	DIAPH1	0.327	0.0140205
LINP1	SNX7	0.328	0.0137335
LINP1	SOCS6	0.328	0.0137335
LINP1	XRCC5	0.328	0.0137335
LINP1	ATP11A	0.328	0.0137335
LINP1	BUB1	0.328	0.0137335
LINP1	PSMC1	0.329	0.0134517
LINP1	RIF1	0.329	0.0134517
LINP1	PLRG1	0.33	0.0131751
LINP1	RAB3B	0.33	0.0131751
LINP1	USP8	0.331	0.0129035
LINP1	GOT1	0.331	0.0129035
LINP1	MARVELD2	0.332	0.0126368
LINP1	DHX29	0.332	0.0126368
LINP1	PDS5A	0.332	0.0126368
LINP1	TAC1	0.332	0.0126368
LINP1	IL1RL2	0.333	0.0123751
LINP1	ZDHHC5	0.334	0.0121181
LINP1	KIR2DL4	0.334	0.0121181
LINP1	HIBADH	0.334	0.0121181
LINP1	CYP4F3	0.335	0.0118659
LINP1	LRRC19	0.335	0.0118659
LINP1	GALNT3	0.335	0.0118659
LINP1	AL161911.1	0.335	0.0118659
LINP1	IRS1	0.336	0.0116184
LINP1	BTBD1	0.337	0.0113754
LINP1	PAQR5	0.337	0.0113754
LINP1	ARHGAP5	0.337	0.0113754
LINP1	SKIV2L2	0.338	0.011137
LINP1	SYNJ2	0.338	0.011137
LINP1	CXADR	0.338	0.011137
LINP1	MPP5	0.338	0.011137
LINP1	FBXO45	0.338	0.011137
LINP1	NAALADL2	0.338	0.011137
LINP1	SLC16A4	0.339	0.010903
LINP1	ARMC1	0.339	0.010903
LINP1	KLF5	0.34	0.0106734
LINP1	LRRC8B	0.34	0.0106734
LINP1	MTHFD1	0.34	0.0106734
LINP1	KIAA1211	0.34	0.0106734
LINP1	MGST1	0.34	0.0106734
LINP1	HNRNPR	0.341	0.0104482
LINP1	PSME4	0.341	0.0104482
LINP1	HNF4G	0.341	0.0104482
LINP1	PRRG1	0.342	0.0102271
LINP1	CCT5	0.342	0.0102271
LINP1	KIF23	0.342	0.0102271
LINP1	DPYD	0.343	0.0100102
LINP1	LYPD6	0.343	0.0100102
LINP1	CAV2	0.343	0.0100102
LINP1	FAM3C	0.344	0.00979747
LINP1	2019-03-05	0.344	0.00979747
LINP1	PIK3CB	0.344	0.00979747
LINP1	AKR1C3	0.344	0.00979747
LINP1	KNL1	0.345	0.00958874
LINP1	CROT	0.347	0.00918314
LINP1	NAA15	0.347	0.00918314
LINP1	PTPN9	0.347	0.00918314
LINP1	IQGAP1	0.347	0.00918314
LINP1	RNF128	0.347	0.00918314
LINP1	ONECUT2	0.348	0.00898614
LINP1	CAB39	0.348	0.00898614
LINP1	WARS	0.349	0.00879292
LINP1	MSH2	0.349	0.00879292
LINP1	RNF141	0.349	0.00879292
LINP1	JPT2	0.35	0.00860342
LINP1	ETFA	0.35	0.00860342
LINP1	PPP2R5E	0.35	0.00860342
LINP1	ADH5	0.35	0.00860342
LINP1	PLIN2	0.351	0.00841759
LINP1	CD2AP	0.351	0.00841759
LINP1	EZR	0.352	0.00823535
LINP1	AADAC	0.352	0.00823535
LINP1	ABCE1	0.353	0.00805665
LINP1	KHDRBS1	0.354	0.00788142
LINP1	TMEM30B	0.354	0.00788142
LINP1	CPD	0.354	0.00788142
LINP1	RCC1	0.355	0.00770962
LINP1	IL15RA	0.355	0.00770962
LINP1	MAGT1	0.355	0.00770962
LINP1	EML4	0.355	0.00770962
LINP1	PLS1	0.355	0.00770962
LINP1	2019-09-10	0.356	0.00754119
LINP1	KIF20B	0.356	0.00754119
LINP1	SH3RF1	0.356	0.00754119
LINP1	PPP1R2	0.356	0.00754119
LINP1	MET	0.356	0.00754119
LINP1	EIF3J	0.356	0.00754119
LINP1	VCX	0.357	0.00737606
LINP1	FAM111B	0.357	0.00737606
LINP1	TOM1L1	0.357	0.00737606
LINP1	POU3F4	0.358	0.00721418
LINP1	MFAP1	0.358	0.00721418
LINP1	RFFL	0.359	0.0070555
LINP1	HAVCR1	0.359	0.0070555
LINP1	SLC20A2	0.359	0.0070555
LINP1	ELOVL7	0.359	0.0070555
LINP1	NDFIP2	0.36	0.00689996
LINP1	AFF2	0.36	0.00689996
LINP1	EIF4G2	0.36	0.00689996
LINP1	ZW10	0.361	0.0067475
LINP1	NRAS	0.361	0.0067475
LINP1	NCMAP	0.361	0.0067475
LINP1	ANKRD1	0.361	0.0067475
LINP1	EARS2	0.362	0.00659809
LINP1	BMS1	0.362	0.00659809
LINP1	CSNK1A1	0.364	0.00630814
LINP1	ACKR4	0.365	0.00616751
LINP1	LPCAT3	0.367	0.0058947
LINP1	KLF3	0.367	0.0058947
LINP1	CLC	0.367	0.0058947
LINP1	NBN	0.368	0.00576241
LINP1	ERBIN	0.368	0.00576241
LINP1	GDA	0.368	0.00576241
LINP1	SGMS1	0.369	0.0056328
LINP1	AL132639.3	0.369	0.0056328
LINP1	TEX19	0.369	0.0056328
LINP1	HAUS2	0.371	0.00538146
LINP1	VTN	0.371	0.00538146
LINP1	WEE1	0.372	0.00525962
LINP1	IDO1	0.372	0.00525962
LINP1	SAE1	0.373	0.00514028
LINP1	COPG2	0.373	0.00514028
LINP1	SRPK1	0.374	0.00502339
LINP1	LRBA	0.375	0.00490891
LINP1	ACMSD	0.376	0.0047968
LINP1	RELN	0.376	0.0047968
LINP1	MRPL19	0.377	0.00468701
LINP1	PTPRK	0.377	0.00468701
LINP1	IL1RAP	0.377	0.00468701
LINP1	IL31RA	0.378	0.00457949
LINP1	BDNF	0.378	0.00457949
LINP1	TFAM	0.379	0.00447422
LINP1	TCEA1	0.379	0.00447422
LINP1	INTS14	0.379	0.00447422
LINP1	TNFRSF11A	0.38	0.00437114
LINP1	TGM3	0.38	0.00437114
LINP1	NEK6	0.381	0.00427023
LINP1	TNFRSF21	0.381	0.00427023
LINP1	YWHAZ	0.381	0.00427023
LINP1	MPZL2	0.382	0.00417142
LINP1	CSNK1G3	0.382	0.00417142
LINP1	DYNC1I2	0.382	0.00417142
LINP1	FAM133A	0.382	0.00417142
LINP1	PFKP	0.384	0.00398002
LINP1	CREB5	0.384	0.00398002
LINP1	TES	0.384	0.00398002
LINP1	NIPAL1	0.385	0.00388734
LINP1	NUP205	0.386	0.00379662
LINP1	ZNF367	0.387	0.00370783
LINP1	EREG	0.389	0.0035359
LINP1	VEZF1	0.389	0.0035359
LINP1	LYPLA1	0.389	0.0035359
LINP1	ZBTB38	0.389	0.0035359
LINP1	RBM47	0.389	0.0035359
LINP1	RALB	0.39	0.00345268
LINP1	CYP2B6	0.39	0.00345268
LINP1	PSEN1	0.39	0.00345268
LINP1	ITGA6	0.391	0.00337124
LINP1	PSMA4	0.392	0.00329156
LINP1	WDR44	0.393	0.0032136
LINP1	FGF19	0.393	0.0032136
LINP1	SPOCK3	0.394	0.00313733
LINP1	GSPT1	0.394	0.00313733
LINP1	AKR1B15	0.394	0.00313733
LINP1	HECTD1	0.394	0.00313733
LINP1	ARFGEF1	0.395	0.0030627
LINP1	LRAT	0.396	0.00298971
LINP1	MAP4K4	0.396	0.00298971
LINP1	KIF2A	0.397	0.0029183
LINP1	SLCO3A1	0.397	0.0029183
LINP1	HNRNPK	0.398	0.00284845
LINP1	FRRS1	0.4	0.00271331
LINP1	SLC38A11	0.4	0.00271331
LINP1	AP1S3	0.401	0.00264796
LINP1	YAP1	0.402	0.00258405
LINP1	ARHGAP12	0.402	0.00258405
LINP1	STX3	0.405	0.0024007
LINP1	FAM107B	0.406	0.00234228
LINP1	LRRN1	0.407	0.00228516
LINP1	GCLM	0.407	0.00228516
LINP1	ARHGAP11A	0.407	0.00228516
LINP1	METAP1	0.408	0.00222933
LINP1	ACVR1	0.409	0.00217474
LINP1	MAPK8	0.411	0.00206923
LINP1	ZFP91	0.412	0.00201826
LINP1	ARL14	0.412	0.00201826
LINP1	ARHGAP21	0.413	0.00196844
LINP1	EIF4E	0.413	0.00196844
LINP1	NUDCD1	0.414	0.00191975
LINP1	DEPDC1B	0.416	0.00182567
LINP1	UNC13C	0.417	0.00178024
LINP1	GRHL2	0.42	0.00165011
LINP1	ACE2	0.42	0.00165011
LINP1	DDX53	0.421	0.00160871
LINP1	AGT	0.423	0.00152878
LINP1	MYOM1	0.424	0.0014902
LINP1	SLCO4C1	0.425	0.00145252
LINP1	TUBA1C	0.427	0.00137977
LINP1	KPNA4	0.427	0.00137977
LINP1	ABCB1	0.427	0.00137977
LINP1	TXNRD1	0.428	0.00134468
LINP1	IPO7	0.428	0.00134468
LINP1	LEO1	0.428	0.00134468
LINP1	PGM2	0.43	0.00127694
LINP1	SLC22A1	0.43	0.00127694
LINP1	LUZP1	0.432	0.00121237
LINP1	CDH1	0.433	0.00118122
LINP1	FAM83B	0.433	0.00118122
LINP1	ARHGAP42	0.434	0.00115082
LINP1	RTN4	0.435	0.00112114
LINP1	MAGEC1	0.437	0.0010639
LINP1	GCLC	0.439	0.00100937
LINP1	ARAP2	0.44	0.000983085
LINP1	ARPP19	0.44	0.000983085
LINP1	RAB10	0.446	0.000838237
LINP1	NAA50	0.448	0.000794533
LINP1	CYP3A7	0.45	0.000752953
LINP1	TGFA	0.451	0.000732929
LINP1	RASEF	0.453	0.000694357
LINP1	ADAMTS20	0.454	0.000675786
LINP1	NIPA2	0.454	0.000675786
LINP1	F2RL1	0.463	0.000528246
LINP1	SULT1C4	0.463	0.000528246
LINP1	G6PC	0.467	0.000472832
LINP1	MTCL1	0.467	0.000472832
LINP1	PTGR1	0.47	0.000434883
LINP1	PCK1	0.471	0.000422879
LINP1	MYO1E	0.473	0.000399794
LINP1	SERPINB8	0.474	0.000388698
LINP1	CPT1A	0.476	0.000367363
LINP1	B3GALT2	0.476	0.000367363
LINP1	ATP13A3	0.477	0.000357112
LINP1	ITGA2	0.479	0.000337406
LINP1	HTR1D	0.483	0.000301008
LINP1	EGFR	0.495	0.000212658
LINP1	MMP1	0.496	0.000206519
LINP1	KCNS1	0.5	0.000183589
LINP1	C1orf94	0.505	0.000158286
LINP1	DIO1	0.511	0.000132254
LINP1	PAH	0.515	0.000117202
LINP1	KLHL41	0.517	0.000110296
LINP1	CPB2	0.52	0.000100653
LINP1	DCAF12L1	0.533	6.7342e-05
LINP1	ATP8B3	0.533	6.7342e-05
LINP1	GC	0.542	5.07216e-05
LINP1	GPAT3	0.543	4.91363e-05
LINP1	DPYS	0.545	4.61054e-05
LINP1	DLGAP1	0.552	3.68346e-05
LINP1	CES5A	0.558	3.03247e-05
LINP1	CACNG7	0.558	3.03247e-05
LINP1	MYO5B	0.578	1.56428e-05
LINP1	DSG1	0.582	1.36684e-05
LINP1	TM4SF4	0.584	1.27727e-05
LINP1	ALDH1A2	0.593	9.39045e-06
LINP1	SLC7A13	0.603	6.63841e-06
LINP1	ABCC2	0.607	5.76994e-06
LINP1	CES1	0.617	4.04883e-06
LINP1	NEB	0.62	3.63687e-06
LINP1	WNT7B	0.62	3.63687e-06
LINP1	SLC13A1	0.628	2.72549e-06
LINP1	SGMS2	0.634	2.19035e-06
LINP1	AKR1C4	0.663	7.41254e-07
LINP1	UGT2B10	0.68	3.84673e-07
LINP1	AGXT2	0.715	9.49519e-08

## Sheet: Table S4
Table S4. GO term enrichment results of LINP1 co-expressed genes
Category	Term	Count	%	PValue	Genes	List Total	Pop Hits	Pop Total	Fold Enrichment	Bonferroni	Benjamini	FDR
GOTERM_CC_DIRECT	GO:0005829~cytosol	240	0.196335	2.08706e-22	XRCC5, GDA, CHMP3, EHHADH, RAB1A, GOT1, AAGAB, VPS4B, STAM, SMOX, DEPDC1B, CAB39, CDCA5, DDAH1, ANAPC1, PIK3CB, RAN, MYH3, NUDT15, ANAPC4, CTNNA1, TANK, PGM2, MAPK6, EIF2S1, MAPK8, NEK6, GC, CHEK1, CEP164, RFFL, ARFGEF1, NPHP3, SKA1, AMD1, DHX9, SMAD3, SPDL1, CRYZ, TAX1BP1, NCKAP1, CCT5, UBA2, GK, SH3RF1, NARS, UBE2G2, CAMKK1, MTHFD1, AP1S3, ACTR3, MCCC2, ACTR2, AP2B1, NISCH, EVI5, SYNJ2, ARHGAP1…	731	3315	18224	1.8049	1.18545e-19	1.18545e-19	3.0593e-19
GOTERM_MF_DIRECT	GO:0098641~cadherin binding involved in cell-cell adhesion	46	0.0376309	1.32775e-14	RTN4, CAST, YWHAZ, USP8, CTNND1, CDH1, ANLN, CD2AP, ITGB1, RAB1A, IQGAP1, CHMP2B, BZW1, EZR, HNRNPK, MACF1, PAK2, NUMB, LRRFIP1, TES, DLG1, ENO1, EGFR, ZC3H15, MYO6, KIF5B, CKAP5, STK24, RAN, PFKP, KTN1, MPP7, CTNNA1, EIF4G1, EIF4G2, CCNB2, ITGA6, DHX29, SERBP1, KIAA1524, EIF4H, TMOD3, SPTBN1, TMPO, RAB10, TJP2	697	290	16881	3.84172	1.27232e-11	1.27232e-11	2.09277e-11
GOTERM_CC_DIRECT	GO:0005913~cell-cell adherens junction	47	0.038449	6.3816e-14	RTN4, CAST, YWHAZ, USP8, CTNND1, CDH1, ANLN, CDH2, CD2AP, ITGB1, RAB1A, IQGAP1, CHMP2B, BZW1, EZR, HNRNPK, PAK2, MACF1, NUMB, LRRFIP1, TES, DLG1, ENO1, EGFR, ZC3H15, MYO6, KIF5B, CKAP5, STK24, RAN, PFKP, KTN1, MPP7, CTNNA1, EIF4G1, EIF4G2, CCNB2, ITGA6, DHX29, SERBP1, KIAA1524, EIF4H, TMOD3, SPTBN1, TMPO, RAB10, TJP2	731	323	18224	3.62762	3.62599e-11	1.81299e-11	9.35807e-11
GOTERM_CC_DIRECT	GO:0070062~extracellular exosome	177	0.144797	2.76725e-10	GDA, CHMP3, CHMP4C, CAPZA2, VTN, LUZP1, UXS1, CD2AP, SLC26A11, RAB1A, IQGAP1, ST3GAL1, GSTM2, SLC16A1, GOT1, PGRMC1, ST3GAL6, VPS4B, RALB, PLS1, ITCH, CAB39, DDAH1, ADAM9, MYO6, PTPRF, STK24, RAN, MYH3, CHP1, LYPLA1, PGM2, PSMA6, PSMA5, AKR1B10, EIF2S1, SERBP1, PSMA4, VAMP2, CPD, RAB10, UGGT1, GC, GSTCD, PAH, UBE2V2, ARF6, ITGB1, CHMP2B, UBE2D3, HNRNPK, NAA50, MTCH2, HNRNPC, B3GNT2, B4GALT5, CPNE…	731	2811	18224	1.56978	1.5718e-07	5.23934e-08	4.05636e-07
GOTERM_MF_DIRECT	GO:0005515~protein binding	441	0.360766	8.17998e-10	XRCC5, NAF1, MASP1, EHHADH, NAA15, INTS3, MAGEC1, BTBD1, VPS4B, CAB39, CDCA5, ADAM9, PTPRK, OPA1, KIF5B, PIK3CB, PTPRH, CTNNA1, AQR, DCAF8, MAPK6, SCYL2, EIF2S1, KIAA1524, PPP2R5E, MAPK8, RAD23B, GSTCD, ARF6, RCC1, ARFGEF1, NPHP3, NCAPG2, LEO1, PRPF40A, DHX9, ZC3H15, ATP11A, SPDL1, DLAT, LACTB2, UBA2, AREG, GK, SRSF1, RTN4, ZNF488, SH3RF1, PDIA3, FAM3C, UBE2G2, PCED1A, ZNF10, AP1S3, MTHFD1, NISCH…	697	8785	16881	1.2158	7.81188e-07	3.90594e-07	1.28483e-06
GOTERM_BP_DIRECT	GO:0051301~cell division	43	0.0351767	8.41373e-10	HAUS2, TIPIN, INO80, ARF6, CEP164, RCC1, CD2AP, WAPL, CDC42, EVI5, NCAPG2, OIP5, BUB1, SKA1, ZWILCH, TUBA1B, CDCA5, TUBA1C, ZW10, ERCC6L, PRPF40A, KIF2A, CSNK1A1, ANAPC1, CDK1, SETDB2, KIF11, PDS5A, CKAP5, RAN, ANAPC4, ARPP19, SPDL1, KNSTRN, SMC2, WEE1, RBBP8, CCNB1, CCNB2, KNL1, KIF20B, BUB1B, WASL	705	350	16792	2.92627	2.43914e-06	2.43914e-06	1.50926e-06
GOTERM_BP_DIRECT	GO:0098609~cell-cell adhesion	37	0.0302683	8.75047e-10	RTN4, CAST, YWHAZ, USP8, ANLN, IQGAP1, RAB1A, CHMP2B, BZW1, HNRNPK, MACF1, PAK2, NUMB, LRRFIP1, TES, ENO1, ZC3H15, MYO6, KIF5B, CKAP5, RAN, STK24, PFKP, KTN1, MPP7, EIF4G1, EIF4G2, CCNB2, DHX29, SERBP1, KIAA1524, EIF4H, TMOD3, SPTBN1, TMPO, RAB10, TJP2	705	271	16792	3.25196	2.53676e-06	1.26838e-06	1.56966e-06
GOTERM_CC_DIRECT	GO:0016020~membrane	144	0.117801	1.87286e-09	CAST, XRCC5, CAPZA2, NAA15, CNOT1, LUZP1, SGMS1, CNOT6, ST3GAL1, SLC16A1, DDX18, RNF141, PGRMC1, DDX21, ITCH, ASPH, EGFR, PTPRK, MYO6, OPA1, KIF5B, RAN, STK24, LRRC1, CHPT1, LPCAT3, IL11RA, AQR, LRP10, EIF2S1, SERBP1, LCLAT1, YME1L1, VAMP2, CPD, LRPPRC, KIR2DL4, COBL, CAV2, LMNB1, PANX1, LRBA, ARF6, RFFL, ITGB1, MIA2, HNRNPK, MTCH2, NCAPG2, HNRNPF, NPM1, HNRNPC, ERCC6L, PRPF40A, DHX9, CKAP5, ATP1…	731	2200	18224	1.6318	1.06378e-06	2.65946e-07	2.74531e-06
GOTERM_BP_DIRECT	GO:0007067~mitotic nuclear division	33	0.0269961	1.56305e-08	HAUS2, TIPIN, CEP164, ANLN, RCC1, CD2AP, OIP5, NCAPG2, BUB1, SKA1, ZWILCH, CDCA5, ERCC6L, ZW10, CSNK1A1, ANAPC1, CDK1, SETDB2, KIF11, CKAP5, RAN, ANAPC4, ARPP19, WEE1, RBBP8, EML4, CCNB2, KNL1, KIF20B, BUB1B, CLIP1, WASL, NEK6	705	248	16792	3.16939	4.53119e-05	1.51042e-05	2.80382e-05
GOTERM_MF_DIRECT	GO:0005524~ATP binding	104	0.0850785	1.21948e-07	XRCC5, IDE, INO80, DDX18, VPS4B, DDX21, STK39, EGFR, MYO6, CSNK1G1, KIF5B, STK24, PIK3CB, MYH3, CLPX, WEE1, EARS2, MAP4K3, MAP4K4, MAP4K5, DHX29, MAPK6, SCYL2, SMARCA5, YME1L1, MAPK8, CSNK1G3, NEK6, SRXN1, GCLC, CHEK1, UBE2D3, ERCC6L, DHX9, MYO1E, MET, ATP11A, ABCB1, AARSD1, ABCB7, ATP13A3, PLK4, CCT5, UBA2, PSMC1, GK, DDX53, KIF23, NARS, DPH6, UBE2G2, SKIV2L2, CAMKK1, TTLL3, ACTR3, MTHFD1, WARS,…	697	1495	16881	1.68484	0.000116454	3.88195e-05	0.000191544
GOTERM_MF_DIRECT	GO:0044822~poly(A) RNA binding	82	0.0670812	6.5493e-07	RTN4, CAST, XRCC5, SRSF1, NAF1, PDIA3, RBM5, NAA15, RBM6, RBM7, SKIV2L2, CNOT1, CANX, TOP1, BZW1, DDX18, USP10, DDX21, RBM47, DYNC1H1, RBM12, FNDC3B, KHDRBS1, RAN, G3BP1, KTN1, CTNNA1, HNRNPR, SRPK1, SLTM, EIF4G1, EIF4G2, AQR, DHX29, EIF2S1, SERBP1, MFAP1, SPATS2L, LRPPRC, OTUD4, RALYL, YWHAZ, GANAB, MTDH, FAM98B, STRAP, DIAPH1, PRKDC, BMS1, TFAM, EZR, HNRNPK, MRPL15, MACF1, HNRNPF, GFM1, NUDT21,…	697	1129	16881	1.75908	0.000625263	0.000156352	0.00102869
GOTERM_CC_DIRECT	GO:0005911~cell-cell junction	23	0.0188154	1.52668e-06	PTPRK, OCLN, STX3, SLC5A1, MYO1E, CTNND1, CDH2, CTNNA1, CXADR, ECT2, GRHL2, AQP3, IQGAP1, ACTR3, CDC42, DSG2, FAT1, KRT8, DSG1, TMOD3, PAK1, RAB10, DLG1	731	172	18224	3.33369	0.000866778	0.000173416	0.00223785
GOTERM_CC_DIRECT	GO:0005925~focal adhesion	37	0.0302683	3.21424e-06	KIF23, CAV2, YWHAZ, ENAH, PDIA3, ARF6, CDH1, CDH2, ITGB1, IQGAP1, ACTR3, CDC42, CD9, ACTR2, EZR, HNRNPK, FAT1, NPM1, NUMB, PAK1, TES, HSPA9, ADAM9, EGFR, GDI2, G3BP1, ITGA2, CHP1, CTNNA1, HMGA1, NCKAP1, TNS2, YWHAG, ITGA6, CYFIP1, RAB10, PLAU	731	391	18224	2.35913	0.00182403	0.000304236	0.00471147
GOTERM_BP_DIRECT	GO:0007062~sister chromatid cohesion	17	0.0139071	5.73782e-06	PDS5A, NUP160, CKAP5, KIF18A, SPDL1, CENPH, WAPL, KNL1, BUB1, CLIP1, BUB1B, SKA1, ZWILCH, CDCA5, KIF2A, ERCC6L, ZW10	705	103	16792	3.9312	0.0164964	0.00414986	0.010292
GOTERM_CC_DIRECT	GO:0005654~nucleoplasm	156	0.127618	7.52782e-06	XRCC5, PRC1, IDE, RBM5, RBM7, SAE1, ANKRD1, INTS3, CBX7, SLC26A11, TOP1, OIP5, AAGAB, DDX21, CDCA5, RBM12, ANAPC1, OPA1, MYO6, RAN, STK24, USP1, ANAPC4, SPAG1, HNF4G, DEPDC1, ARNTL, HNRNPR, GRHL2, WEE1, CLPX, SLTM, AQR, HIF1A, MAPK6, PSMA6, PSMA5, PSMA4, SMARCA5, MAPK8, YME1L1, NEK6, LRPPRC, RAD23B, AFTPH, LMNB1, STAM2, ONECUT2, TIPIN, UBE2V2, CEP164, ANLN, CHEK1, RFFL, RCC1, ARFGEF1, WAPL, UBE2D…	731	2784	18224	1.39695	0.00426669	0.000610645	0.011034
GOTERM_BP_DIRECT	GO:0043161~proteasome-mediated ubiquitin-dependent protein catabolic process	23	0.0188154	4.46746e-05	CSNK1A1, ANAPC1, RAD23B, CDK1, DDB1, ANAPC4, ARNTL, RFFL, CD2AP, ERCC8, UBE2D3, PSMA6, PSMA5, UBE2K, BTBD1, PSMA4, PPP2CB, PSMC1, BUB1B, PSME4, PSMD7, FBXW11, FBXO45	705	203	16792	2.69864	0.121478	0.0255703	0.0801072
GOTERM_BP_DIRECT	GO:0000086~G2/M transition of mitotic cell cycle	18	0.0147251	6.02895e-05	TAF2, KHDRBS1, CDK1, CKAP5, HAUS2, ARPP19, CHEK1, ABCB1, CEP164, WEE1, CCNB1, MNAT1, YWHAG, PLK4, CCNB2, DYNC1H1, FBXW11, DYNC1I2	705	137	16792	3.12943	0.160362	0.0287105	0.108092
GOTERM_BP_DIRECT	GO:0016032~viral process	29	0.0237238	6.38837e-05	NUP160, UBE3A, RCC1, MMP1, WAPL, TOP1, HNRNPK, SET, PAK2, KRT8, NPM1, BUB1, TNPO1, DLG1, ABCE1, RAN, DDB1, RAD50, SRPK1, NCKAP1, EIF4G1, PDZD8, EIF4E, IPO7, PSMA4, EIF4H, NUP205, KDM4A, DYNC1I2	705	299	16792	2.31015	0.169066	0.0261109	0.114533
GOTERM_CC_DIRECT	GO:0000922~spindle pole	15	0.0122709	0.000114392	KIF11, PRC1, CKAP5, SPDL1, KNSTRN, AUNIP, CCNB1, PPP2CA, CKAP2L, PPP2CB, VPS4B, MTCL1, NEK6, KIF2A, ZW10	731	109	18224	3.43077	0.0629125	0.00808943	0.16755
GOTERM_BP_DIRECT	GO:0007080~mitotic metaphase plate congression	9	0.00736257	0.000120192	CCNB1, CHMP3, CHMP4C, KIF18A, VPS4B, SPDL1, CDCA5, ZW10, CHMP2B	705	37	16792	5.79367	0.294224	0.0426222	0.215382
GOTERM_CC_DIRECT	GO:0005789~endoplasmic reticulum membrane	58	0.0474476	0.000140465	RTN4, SEC24B, CYP3A7, LRRC8B, GPAT3, CANX, RAB1A, CDC42, PGRMC1, TGFA, IL15RA, ELOVL7, ASPH, ATP8B3, DLG1, ZW10, SELENOI, EGFR, SPTLC2, PIGX, KTN1, LPCAT3, AADAC, COPG2, G6PC, LRAT, PSEN1, TMEM170A, LCLAT1, UGT2B10, RAB10, UGT2B15, EXT1, CLN8, TMX1, MTDH, PANX1, CYP2B6, SEC62, TMED7, MIA2, TMED5, PCYT1A, KLHL41, SEC11A, TMBIM6, CYP4F11, SLC17A3, MCFD2, CYP4F3, DIO1, ALG10, CNIH1, TMPO, AREG, TAPB…	731	862	18224	1.67744	0.0766895	0.00882634	0.205702
GOTERM_CC_DIRECT	GO:0030496~midbody	16	0.013089	0.000204705	KIF23, CDK1, USP8, PRC1, CHMP4C, RAN, CTNND1, ARF6, RACGAP1, FLCN, ECT2, IQGAP1, CDC42, KIF20B, RALB, MTCL1	731	129	18224	3.09212	0.109778	0.0115611	0.299646
GOTERM_CC_DIRECT	GO:0005730~nucleolus	57	0.0466296	0.000219463	XRCC5, NBN, DPH6, STN1, SKIV2L2, ANKRD1, MBIP, CD2AP, TOP1, DDX18, PLRG1, PGRMC1, ZNF146, DDX21, OXR1, KIF2A, STK24, PIK3CB, RAN, HNRNPR, WEE1, RBBP8, NRIP1, SMARCA5, TXNRD1, SPATS2L, TMX1, MTDH, SNX15, PRKDC, ERI1, ARFGEF1, BMS1, EZR, NPM1, DHX15, LEO1, TCEA1, BCL9L, ARNTL2, VEZF1, HSPA9, BCAS2, DHX9, ZC3H15, PNO1, SPTY2D1, ARID3A, SMC2, PLK4, CCT5, KIF20B, BTBD10, SPTBN1, KDM4A, SPG11, VCX	731	857	18224	1.65814	0.117211	0.0112696	0.321217
GOTERM_CC_DIRECT	GO:0001726~ruffle	13	0.0106348	0.000243317	COBL, EZR, MYO6, KIF18A, CLIP1, CYFIP1, ARF6, PAK1, KLHL41, ITGB1, CD2AP, IQGAP1, FGD4	731	90	18224	3.60103	0.129094	0.0114523	0.356073
GOTERM_BP_DIRECT	GO:0070830~bicellular tight junction assembly	8	0.0065445	0.000297119	MTDH, OCLN, MARVELD2, MPP5, MPP7, ECT2, GRHL2, DLG1	705	32	16792	5.95461	0.577462	0.0912812	0.531635
GOTERM_BP_DIRECT	GO:0007093~mitotic cell cycle checkpoint	8	0.0065445	0.000297119	NBN, BUB1, BUB1B, CHEK1, INTS3, ZWILCH, DLG1, ZW10	705	32	16792	5.95461	0.577462	0.0912812	0.531635
GOTERM_CC_DIRECT	GO:0005737~cytoplasm	251	0.205334	0.000452494	NAF1, EHHADH, NAA15, CD2AP, AQP3, AUNIP, BDNF, GOT1, AAGAB, VPS4B, PLS1, SMOX, CDCA5, PITX2, OPA1, KIF5B, RAN, PTPRH, LRRC1, SPAG1, TANK, DCAF8, MAPK6, EIF2S1, SERBP1, KIAA1524, PPP2R5E, UNC13C, NEK6, RAD23B, GSTCD, KRT20, RFFL, ASB16, RCC1, ARFGEF1, MACF1, NAA50, ARNTL2, PRPF40A, KLF5, ZBTB49, DHX9, PTGR1, ZC3H15, NDFIP2, EHBP1, SMAD3, AARSD1, CRYZ, CCT5, BTBD10, APOL6, SRSF1, CLSPN, NARS, LRRC1…	731	5222	18224	1.19829	0.22669	0.0195807	0.66124
GOTERM_BP_DIRECT	GO:0034501~protein localization to kinetochore	5	0.00409031	0.000525363	CDK1, KNL1, BUB1B, SPDL1, ZW10	705	10	16792	11.9092	0.782037	0.141306	0.938218
GOTERM_BP_DIRECT	GO:0007018~microtubule-based movement	12	0.00981675	0.000544017	KIF23, AP2B1, KIF11, KIF5B, KIF18A, KIF20B, KTN1, RACGAP1, KIF21A, DYNC1H1, DYNC1I2, KIF2A	705	81	16792	3.52866	0.793516	0.133603	0.971377
GOTERM_BP_DIRECT	GO:1902188~positive regulation of viral release from host cell	5	0.00409031	0.000798266	CHMP3, CHMP4C, DDB1, VPS4B, CHMP2B	705	11	16792	10.8266	0.901243	0.175456	1.42229
GOTERM_BP_DIRECT	GO:0006855~drug transmembrane transport	6	0.00490838	0.000909157	SLC17A3, ATP8B1, ABCB1, ABCC2, SLC22A5, SLC22A1	705	19	16792	7.52161	0.928413	0.183586	1.61835
GOTERM_CC_DIRECT	GO:0016323~basolateral plasma membrane	18	0.0147251	0.000935086	EGFR, SLCO4C1, ERBIN, STXBP3, CDH2, CXADR, AQP3, PROM2, EZR, MARVELD2, ANK3, NUMB, TGFA, ABCC4, STK39, SLC22A1, ADAM9, DLG1	731	180	18224	2.49302	0.412205	0.0372442	1.36197
GOTERM_MF_DIRECT	GO:0019901~protein kinase binding	30	0.0245419	0.000943779	CAV2, YWHAZ, PRC1, CTNND1, RFFL, IQGAP1, IL31RA, CDC42, FAM83B, PAK2, NPM1, STK39, PAK1, SIK1, CRY1, DLG1, EGFR, PTPRK, KIF11, PDCD10, MSH2, SMAD3, RACGAP1, CCNB1, RPS6KA3, HIF1A, TOM1L1, MAPK6, MAP3K12, NEK6	697	376	16881	1.93241	0.594135	0.16502	1.47215
GOTERM_CC_DIRECT	GO:0043231~intracellular membrane-bounded organelle	39	0.0319045	0.00105226	AFTPH, SNX15, SNX6, CA13, STAM2, TIPIN, STN1, ANLN, CNOT1, CHEK1, SLC26A11, PECR, WAPL, AP2B1, PLIN2, EVI5, ZNF540, PARG, ABCD3, PEX13, UGT8, VEZF1, TNPO3, KLF5, NDFIP2, ATP11A, SPPL2A, ARNTL, ATP13A3, CTNNA1, CHPT1, IRS1, PSMA4, UGT2B10, VAMP2, UGT2B15, CROT, NEK6, MUC5B	731	558	18224	1.74244	0.45009	0.0390825	1.53142
GOTERM_MF_DIRECT	GO:0045295~gamma-catenin binding	5	0.00409031	0.0010878	PTPRK, DSG1, CDH1, CDH2, CTNNA1	697	12	16881	10.0915	0.646337	0.15906	1.695
GOTERM_MF_DIRECT	GO:0051015~actin filament binding	15	0.0122709	0.00110302	EGFR, SHROOM3, MYO6, PANX1, MYO1E, MYH3, CTNNA1, ACTR3, CORO2A, ACTR2, EZR, MACF1, PLS1, CYFIP1, LRPPRC	697	132	16881	2.75222	0.651448	0.13978	1.71853
GOTERM_BP_DIRECT	GO:0007163~establishment or maintenance of cell polarity	7	0.00572644	0.00110459	ACTR3, CDC42, NPHP3, ACTR2, FAT1, CTNNA1, DLG1	705	29	16792	5.74928	0.959399	0.204556	1.96299
GOTERM_BP_DIRECT	GO:0051437~positive regulation of ubiquitin-protein ligase activity involved in regulation of mitotic cell cycle transition	11	0.00899869	0.00123272	CCNB1, ANAPC1, CDK1, PSMA6, PSMA5, PSMA4, PSMC1, ANAPC4, BUB1B, PSME4, PSMD7	705	76	16792	3.44741	0.972009	0.212106	2.18833
GOTERM_CC_DIRECT	GO:0000776~kinetochore	11	0.00899869	0.00144038	PSEN1, NUP160, CKAP5, KIF18A, BUB1, CLIP1, BUB1B, ZWILCH, KNSTRN, CENPH, ZW10	731	81	18224	3.38559	0.559007	0.0498833	2.09073
GOTERM_MF_DIRECT	GO:0016887~ATPase activity	18	0.0147251	0.00152333	KIF23, ABCE1, MSH2, IDE, INO80, ABCB7, ATP13A3, RAD50, CLPX, MACF1, PSMC1, VPS4B, SMARCA5, KIF20B, ABCD3, KIF21A, DYNC1H1, KIF2A	697	183	16881	2.38225	0.766807	0.166387	2.36608
GOTERM_BP_DIRECT	GO:0031145~anaphase-promoting complex-dependent catabolic process	11	0.00899869	0.00166297	CCNB1, ANAPC1, CDK1, PSMA6, PSMA5, PSMA4, PSMC1, ANAPC4, BUB1B, PSME4, PSMD7	705	79	16792	3.31649	0.991973	0.260337	2.9414
GOTERM_CC_DIRECT	GO:0005874~microtubule	25	0.0204516	0.00172253	KIF23, SHROOM3, KIF11, KIF5B, EHHADH, KIF18A, INO80, RACGAP1, IQGAP1, TTLL3, EML4, TUBA8, CCT5, MACF1, KIF20B, CLIP1, KIF21A, DYNC1H1, TUBA1B, DYNC1I2, LRPPRC, TUBA1C, NEK6, KIF2A, DLG1	731	311	18224	2.00404	0.624403	0.0559747	2.49547
GOTERM_MF_DIRECT	GO:0004003~ATP-dependent DNA helicase activity	7	0.00572644	0.00173972	XRCC5, DHX9, NBN, G3BP1, CHD1, MCM4, RAD50	697	32	16881	5.29802	0.810407	0.1687	2.69789
GOTERM_CC_DIRECT	GO:0014704~intercalated disc	8	0.0065445	0.00193435	DSG2, ANK3, PAK1, CDH2, CTNNA1, CXADR, ITGB1, DLG1	731	45	18224	4.43204	0.667054	0.0592695	2.7983
GOTERM_MF_DIRECT	GO:0001758~retinal dehydrogenase activity	4	0.00327225	0.00215645	AKR1C3, ALDH1A2, AKR1C4, AKR1B10	697	7	16881	13.8397	0.872754	0.1863	3.33395
GOTERM_CC_DIRECT	GO:0048471~perinuclear region of cytoplasm	41	0.0335406	0.00217471	GALNT3, CAV2, SH3RF1, COBL, RAB3B, SEC24B, MTDH, CDH1, CD2AP, ARFGEF1, ITGB1, ALDH1A2, KCNS1, BDNF, SET, EZR, PAK2, FAT1, RNF128, TGFA, DLG1, EGFR, MYO6, KIF5B, RASEF, NDFIP2, ITGA2, ANXA4, EIF4E, LRAT, SLC17A3, SCYL2, SERBP1, EIF4H, KIF20B, CYFIP1, BUB1B, VAMP2, WDR44, LRPPRC, NPPA	731	621	18224	1.64596	0.709624	0.0630104	3.14087
GOTERM_BP_DIRECT	GO:0032508~DNA duplex unwinding	8	0.0065445	0.00218795	XRCC5, DHX9, NBN, GINS4, G3BP1, CHD1, INO80, RAD50	705	44	16792	4.33063	0.998253	0.311692	3.85287
GOTERM_BP_DIRECT	GO:0007173~epidermal growth factor receptor signaling pathway	9	0.00736257	0.00219574	EGFR, NRAS, FAM83B, EPS8, EREG, ERBIN, TGFA, AREG, IQGAP1	705	56	16792	3.82796	0.998292	0.298143	3.86634
GOTERM_MF_DIRECT	GO:0032403~protein complex binding	19	0.0155432	0.00223003	KHDRBS1, UQCRC2, KIF11, PTPRF, PFKP, ITGA2, TSN, FLCN, ITGB1, CD2AP, IQGAP1, NCKAP1, ERCC8, NRAS, AP2B1, KRT8, SPTBN1, CYFIP1, TAPBPL	697	206	16881	2.23384	0.881407	0.176197	3.44585
GOTERM_BP_DIRECT	GO:0051988~regulation of attachment of spindle microtubules to kinetochore	4	0.00327225	0.00226262	CDC42, RACGAP1, KNSTRN, ECT2	705	7	16792	13.6105	0.998594	0.292218	3.98186
GOTERM_BP_DIRECT	GO:0051683~establishment of Golgi localization	4	0.00327225	0.00226262	ARHGAP21, CDC42, YWHAZ, PDCD10	705	7	16792	13.6105	0.998594	0.292218	3.98186
GOTERM_CC_DIRECT	GO:0000502~proteasome complex	9	0.00736257	0.00258823	RAD23B, PSMA6, UBE3A, PSMA5, PSMA4, PSMC1, UBE3C, PSME4, PSMD7	731	60	18224	3.73953	0.770539	0.0709578	3.72761
GOTERM_BP_DIRECT	GO:0051436~negative regulation of ubiquitin-protein ligase activity involved in mitotic cell cycle	10	0.00818063	0.00277024	CCNB1, ANAPC1, CDK1, PSMA6, PSMA5, PSMA4, PSMC1, ANAPC4, BUB1B, PSMD7	705	71	16792	3.35471	0.999678	0.331088	4.85438
GOTERM_BP_DIRECT	GO:0033627~cell adhesion mediated by integrin	5	0.00409031	0.00288775	ITGA6, ITGA2, VTN, ITGB1, ADAM9	705	15	16792	7.93948	0.999771	0.329159	5.05529
GOTERM_CC_DIRECT	GO:0043209~myelin sheath	15	0.0122709	0.00321248	UQCRC2, GDI2, PDIA3, IMMT, CA13, ARF6, DLAT, CANX, IDH3A, CDC42, YWHAG, CCT5, EZR, TUBA1B, HSPA9	731	152	18224	2.46022	0.839205	0.0833502	4.60707
GOTERM_CC_DIRECT	GO:0016324~apical plasma membrane	23	0.0188154	0.00330426	EGFR, OCLN, STX3, MTDH, SHROOM3, SLC5A1, ABCB1, STXBP3, CDH2, CD9, PROM2, EZR, DSG2, SLC17A3, MARVELD2, DSG1, ATP8B1, MTCL1, STK39, ABCC2, SLC22A5, LRP2, SLC1A1	731	291	18224	1.97043	0.847399	0.0819022	4.73575
GOTERM_BP_DIRECT	GO:0008283~cell proliferation	28	0.0229058	0.00335998	XRCC5, NBN, USP8, PRKDC, EHF, UBE2V2, FAM83B, EVI5, BUB1, TGFA, IL15RA, YAP1, EGFR, KHDRBS1, CDK1, DLGAP5, MET, ITGA2, GRHL2, MNAT1, UHRF1, EPS8, BUB1B, TXNRD1, YME1L1, MDM4, AREG, LRP2	705	366	16792	1.82218	0.999942	0.358213	5.85867
GOTERM_CC_DIRECT	GO:0015630~microtubule cytoskeleton	14	0.0114529	0.00343408	PRC1, CKAP5, KIF18A, SPAG1, CHP1, KNSTRN, IQGAP1, EML4, TTLL3, WAPL, CCNB2, PPP2CA, CLIP1, STRBP	731	137	18224	2.54762	0.858282	0.0814444	4.91747
GOTERM_BP_DIRECT	GO:0006461~protein complex assembly	13	0.0106348	0.00343533	CCNB1, CDK1, MNAT1, OCLN, CAPZA2, IL1RAP, WASL, MDM4, VAMP2, CAPN3, HMGA1, CD2AP, ZW10	705	116	16792	2.66931	0.999954	0.351923	5.98626
GOTERM_BP_DIRECT	GO:1900006~positive regulation of dendrite development	5	0.00409031	0.00372393	COBL, OPA1, IL1RAP, CLIP1, IQGAP1	705	16	16792	7.44326	0.99998	0.362792	6.47345
GOTERM_MF_DIRECT	GO:0004674~protein serine/threonine kinase activity	28	0.0229058	0.00379516	SNX15, PRKDC, CHEK1, CAMKK1, PAK2, BUB1, STK39, CAB39, PAK1, SIK1, CSNK1A1, IRAK2, CDK1, CSNK1G1, STK24, SRPK1, MAP4K3, MAP4K4, RPS6KA3, MAP4K5, PLK4, MAPK6, BUB1B, MAPK8, CSNK1G3, NEK6, MAP3K12, ACVR1	697	376	16881	1.80358	0.973517	0.26111	5.79753
GOTERM_MF_DIRECT	GO:0003924~GTPase activity	20	0.0163613	0.00387857	EFL1, RAB3B, OPA1, RAN, EHHADH, ARF6, BMS1, RAB1A, MMAA, CDC42, TUBA8, ARHGAP5, GSPT1, GFM1, RALB, GNB3, RAB10, RHOF, TUBA1B, TUBA1C	697	234	16881	2.07004	0.975553	0.248346	5.92135
GOTERM_BP_DIRECT	GO:0034332~adherens junction organization	7	0.00572644	0.00406885	CDC42, NUMB, CTNND1, CDH1, CDH2, CTNNA1, CDH6	705	37	16792	4.50619	0.999993	0.376737	7.05257
GOTERM_BP_DIRECT	GO:0051056~regulation of small GTPase mediated signal transduction	14	0.0114529	0.00415283	GDI2, RACGAP1, ARHGEF12, ECT2, ARHGAP12, CDC42, ARHGAP5, ARHGAP44, ARHGAP11A, DEPDC1B, RHOF, ARAP2, FGD4, NET1	705	134	16792	2.48849	0.999994	0.37124	7.19307
GOTERM_CC_DIRECT	GO:0016281~eukaryotic translation initiation factor 4F complex	4	0.00327225	0.00448584	EIF4G1, EIF4G2, EIF4E, EIF4H	731	9	18224	11.0801	0.922206	0.100938	6.37786
GOTERM_BP_DIRECT	GO:2001237~negative regulation of extrinsic apoptotic signaling pathway	7	0.00572644	0.00466385	SH3RF1, GCLC, ITGA6, YAP1, SGMS1, GCLM, ACVR1	705	38	16792	4.38761	0.999999	0.394639	8.04364
GOTERM_CC_DIRECT	GO:0097149~centralspindlin complex	3	0.00245419	0.00467933	KIF23, RACGAP1, ECT2	731	3	18224	24.9302	0.930338	0.101082	6.64425
GOTERM_BP_DIRECT	GO:0006281~DNA repair	20	0.0163613	0.00489232	CLSPN, CDK1, NBN, RAD51AP1, PDS5A, MSH2, DDB1, INO80, CHEK1, CEP164, INTS3, RAD50, RBBP8, MNAT1, UBE2D3, UHRF1, FANCI, NPM1, ACTL6A, PSME4	705	235	16792	2.0271	0.999999	0.398166	8.42154
GOTERM_CC_DIRECT	GO:0005871~kinesin complex	8	0.0065445	0.00498801	KIF23, NPHP3, KIF11, KIF5B, KIF18A, KIF20B, KIF21A, KIF2A	731	53	18224	3.76305	0.941591	0.103486	7.06774
GOTERM_BP_DIRECT	GO:0034629~cellular protein complex localization	4	0.00327225	0.00509868	EZR, RAN, WASL, DLG1	705	9	16792	10.586	1	0.400102	8.76161
GOTERM_BP_DIRECT	GO:0019886~antigen processing and presentation of exogenous peptide antigen via MHC class II	11	0.00899869	0.00512589	KIF23, AP1S3, AP2B1, SEC24B, KIF11, KIF18A, RACGAP1, DYNC1H1, CANX, DYNC1I2, KIF2A	705	92	16792	2.84786	1	0.391407	8.80635
GOTERM_CC_DIRECT	GO:0072686~mitotic spindle	7	0.00572644	0.00549955	KIF23, CDC42, CDK1, DIAPH1, RACGAP1, KNSTRN, ECT2	731	41	18224	4.25638	0.956386	0.109537	7.76563
GOTERM_MF_DIRECT	GO:0003777~microtubule motor activity	10	0.00818063	0.00556318	KIF23, NPHP3, KIF11, KIF5B, KIF18A, KIF20B, KIF21A, DYNC1H1, DYNC1I2, KIF2A	697	80	16881	3.02744	0.995145	0.316513	8.38954
GOTERM_BP_DIRECT	GO:0043066~negative regulation of apoptotic process	32	0.026178	0.0056729	SH3RF1, YWHAZ, MTDH, GCLC, NAA15, PRKDC, IL31RA, HNRNPK, PAK2, NPM1, TGFA, TAF9, SLC25A27, ITCH, NR1H4, HSPA9, EGFR, CDK1, PDCD10, ADAMTS20, DDB1, TMBIM6, SMAD3, CAPN3, ANXA4, TAX1BP1, MAP4K4, MNAT1, RPS6KA3, PSEN1, MAPK8, MDM4	705	455	16792	1.67514	1	0.412582	9.70161
GOTERM_MF_DIRECT	GO:0005200~structural constituent of cytoskeleton	12	0.00981675	0.00569016	ACTR3, ACTR2, TUBA8, ANK3, EHHADH, PLS1, ERBIN, SPTBN1, KRT20, CD2AP, TUBA1B, TUBA1C	697	110	16881	2.64213	0.995702	0.304628	8.5731
GOTERM_MF_DIRECT	GO:0008017~microtubule binding	18	0.0147251	0.00572944	KIF23, OPA1, KIF11, KIF5B, PRC1, KIF18A, CHP1, RACGAP1, EML4, EZR, MACF1, KIF20B, CLIP1, MTCL1, SKA1, KIF21A, LRPPRC, KIF2A	697	208	16881	2.09592	0.995861	0.290333	8.62981
GOTERM_MF_DIRECT	GO:0004702~receptor signaling protein serine/threonine kinase activity	8	0.0065445	0.00581987	MAP4K3, MAP4K4, MAP4K5, PAK2, STK24, STK39, PAK1, ACVR1	697	53	16881	3.65578	0.996206	0.279561	8.76025
GOTERM_MF_DIRECT	GO:0003690~double-stranded DNA binding	10	0.00818063	0.00603612	XRCC5, SLTM, EGFR, RAD51AP1, MSH2, MND1, MTERF2, PRKDC, KDM4A, CRY1	697	81	16881	2.99006	0.996917	0.274736	9.07148
GOTERM_BP_DIRECT	GO:0018279~protein N-linked glycosylation via asparagine	7	0.00572644	0.00604223	STT3B, ST3GAL1, MAGT1, UBE2G2, MCFD2, ST3GAL6, UGGT1	705	40	16792	4.16823	1	0.422501	10.3014
GOTERM_BP_DIRECT	GO:0006302~double-strand break repair	9	0.00736257	0.00616157	XRCC5, NBN, MSH2, SMARCA5, INO80, MND1, PRKDC, CDCA5, RAD50	705	66	16792	3.24797	1	0.418974	10.4944
GOTERM_CC_DIRECT	GO:0005634~nucleus	249	0.203698	0.00634798	XRCC5, NAF1, NAA15, LUZP1, INTS3, SGMS1, AQP3, ZFP91, GOT1, WDR76, ZNF248, VPS4B, SMOX, CRY1, CDCA5, PITX2, PIK3CB, RAN, ANAPC4, HNF4G, TC2N, DEPDC1, UHRF1, DCAF8, MAPK6, DHX29, EIF2S1, SERBP1, MAPK8, ZNF382, NEK6, RAD23B, RALYL, CHEK1, ASB16, RCC1, ZNF229, NCAPG2, ARNTL2, VEZF1, NR1H4, ZBTB49, DHX9, C11ORF54, SMAD3, SPDL1, AARSD1, BTBD10, AREG, KLF3, ZMAT1, SRSF1, ZNF488, PDIA3, TMEM110-MUSTN1, …	731	5415	18224	1.14638	0.973141	0.121188	8.91236
GOTERM_MF_DIRECT	GO:0008013~beta-catenin binding	10	0.00818063	0.00653943	PTPRK, PSEN1, NUMB, SMAD3, CDH1, BCL9L, CDH2, CTNNA1, CXADR, CD2AP	697	82	16881	2.9536	0.9981	0.280912	9.79199
GOTERM_BP_DIRECT	GO:0045214~sarcomere organization	6	0.00490838	0.006568	MYH3, KRT8, ANKRD1, KLHL41, CAPN3, ITGB1	705	29	16792	4.92795	1	0.429856	11.1487
GOTERM_BP_DIRECT	GO:0000281~mitotic cytokinesis	6	0.00490838	0.006568	KIF23, USP8, ANK3, SPTBN1, ANLN, RACGAP1	705	29	16792	4.92795	1	0.429856	11.1487
GOTERM_CC_DIRECT	GO:0005813~centrosome	29	0.0237238	0.00725159	KIF23, HAUS2, CEP164, CHEK1, AUNIP, SLC16A1, NPM1, NUDT21, VPS4B, LEO1, DYNC1H1, FBXW11, KIF2A, ERCC6L, CSNK1A1, PPP4R3B, DHX9, CDK1, CKAP5, CCNB1, CCT5, FOPNL, PLK4, CCNB2, PSEN1, CKAP2L, KIF20B, CLIP1, DYNC1I2	731	426	18224	1.69713	0.98398	0.132855	10.1191
GOTERM_CC_DIRECT	GO:0030175~filopodium	9	0.00736257	0.00733628	CDC42, ENAH, EZR, ITGA6, FAT1, CXADR, DYNC1H1, ITGB1, FGD4	731	71	18224	3.16017	0.984738	0.130131	10.2314
GOTERM_BP_DIRECT	GO:0007059~chromosome segregation	9	0.00736257	0.00737343	TOP1, SETDB2, KIF11, OIP5, SKA1, RCC1, KNSTRN, SRPK1, NEK6	705	68	16792	3.15244	1	0.458273	12.432
GOTERM_BP_DIRECT	GO:0007052~mitotic spindle organization	6	0.00490838	0.00761512	CCNB1, KIF11, RAN, RCC1, DYNC1H1, KIF2A	705	30	16792	4.76369	1	0.45967	12.8137
GOTERM_BP_DIRECT	GO:0090004~positive regulation of establishment of protein localization to plasma membrane	6	0.00490838	0.00761512	EZR, KIF5B, PLS1, ARF6, ITGB1, DLG1	705	30	16792	4.76369	1	0.45967	12.8137
GOTERM_MF_DIRECT	GO:0004672~protein kinase activity	26	0.0212696	0.00762139	PRKDC, CHEK1, PAK2, BUB1, STK39, PAK1, CSNK1A1, EGFR, CDK1, CSNK1G1, STK24, MET, STRADA, WEE1, GTF2H2, SRPK1, MAP4K3, MAP4K4, RPS6KA3, MAP4K5, SCYL2, BUB1B, CSNK1G3, NEK6, MAP3K12, ACVR1	697	359	16881	1.75406	0.999329	0.306022	11.3228
GOTERM_BP_DIRECT	GO:0045740~positive regulation of DNA replication	7	0.00572644	0.00769555	EGFR, CDC42, CDK1, EREG, NPM1, STN1, AREG	705	42	16792	3.96974	1	0.454083	12.9404
GOTERM_CC_DIRECT	GO:0000777~condensed chromosome kinetochore	10	0.00818063	0.00800275	CSNK1A1, CKAP5, KNL1, BUB1, BUB1B, ZWILCH, KNSTRN, CENPH, ZW10, ERCC6L	731	87	18224	2.86554	0.989578	0.136897	11.1108
GOTERM_BP_DIRECT	GO:0008202~steroid metabolic process	7	0.00572644	0.00863413	AKR1C3, G6PC, AKR1C4, CYP3A7, CYP2B6, AKR1B10, UGT2B15	705	43	16792	3.87742	1	0.483951	14.4057
GOTERM_BP_DIRECT	GO:0036258~multivesicular body assembly	6	0.00490838	0.00877295	CHMP3, CHMP4C, STAM2, VPS4B, STAM, CHMP2B	705	31	16792	4.61002	1	0.480558	14.6205
GOTERM_BP_DIRECT	GO:0071260~cellular response to mechanical stimulus	9	0.00736257	0.00951677	TNFRSF10A, EGFR, GCLC, AGT, ITGA2, CHEK1, MAPK8, ANKRD1, NPPA	705	71	16792	3.01924	1	0.499942	15.7625
GOTERM_BP_DIRECT	GO:0006094~gluconeogenesis	7	0.00572644	0.00965195	GPD2, G6PC, GOT1, ENO3, CRY1, PCK1, ENO1	705	44	16792	3.7893	1	0.496302	15.9685
GOTERM_CC_DIRECT	GO:0005903~brush border	8	0.0065445	0.00983315	ACTR3, EZR, SLC15A1, EPS8, CAPZA2, MYO1E, PLS1, LRP2	731	60	18224	3.32403	0.996349	0.160881	13.485
GOTERM_BP_DIRECT	GO:0051409~response to nitrosative stress	3	0.00245419	0.00995382	GCLC, ADH5, GCLM	705	4	16792	17.8638	1	0.498671	16.4268
GOTERM_BP_DIRECT	GO:0001951~intestinal D-glucose absorption	3	0.00245419	0.00995382	EZR, SLC5A1, PLS1	705	4	16792	17.8638	1	0.498671	16.4268
GOTERM_MF_DIRECT	GO:0000287~magnesium ion binding	17	0.0139071	0.0105189	GCLC, OPA1, PRTFDC1, MSH2, ATP11A, SRPK1, WEE1, IDH3A, PCK1, PGM2, RPS6KA3, ATP8B1, ENO3, SIK1, NEK6, ATP8B3, ENO1	697	204	16881	2.01829	0.999959	0.381769	15.3034
GOTERM_BP_DIRECT	GO:0043488~regulation of mRNA stability	11	0.00899869	0.0111545	EIF4G1, YWHAZ, SET, PSMA6, PSMA5, SERBP1, PSMA4, PSMC1, PSME4, TNPO1, PSMD7	705	103	16792	2.54372	1	0.530576	18.2264
GOTERM_MF_DIRECT	GO:0016301~kinase activity	19	0.0155432	0.0111819	CSNK1A1, YWHAZ, SGMS2, PIK3CB, STRAP, PRKDC, CHEK1, SGMS1, WEE1, MAP4K3, GALK2, RPS6KA3, PAK2, EPS8, BUB1, MAPK8, STK39, GK, PLAU	697	241	16881	1.90942	0.999978	0.386226	16.1904
GOTERM_MF_DIRECT	GO:0003779~actin binding	21	0.0171793	0.0115386	GC, ENAH, TBCCD1, MYO6, DIAPH1, CAPZA2, KIF18A, INO80, ANLN, ITGB1, GMFB, EZR, NEB, EPS8, MACF1, SPTBN1, TMOD3, MICAL1, WASL, MYO5B, FGD4	697	278	16881	1.82953	0.999985	0.382385	16.6641
GOTERM_BP_DIRECT	GO:0042787~protein ubiquitination involved in ubiquitin-dependent protein catabolic process	14	0.0114529	0.0122606	ANAPC1, CDK1, DDB1, ANAPC4, RFFL, UBE3C, CCNB1, UHRF1, BTBD1, RNF128, BUB1B, ITCH, FBXO45, HECTD1	705	153	16792	2.17947	1	0.556387	19.8517
GOTERM_BP_DIRECT	GO:0090316~positive regulation of intracellular protein transport	5	0.00409031	0.0122645	CDC42, KIF5B, KIF20B, ASPH, VAMP2	705	22	16792	5.41328	1	0.548415	19.8573
GOTERM_MF_DIRECT	GO:0043024~ribosomal small subunit binding	4	0.00327225	0.0146444	ABCE1, DHX29, EIF4H, NPM1	697	13	16881	7.45216	0.999999	0.444026	20.6832
GOTERM_CC_DIRECT	GO:0015629~actin cytoskeleton	17	0.0139071	0.0147269	MYO1E, CAPZA2, ONECUT2, CDH1, ANLN, CTNNA1, CD2AP, IQGAP1, ACTR3, CORO2A, TARS, ACTR2, EZR, NEB, APBB3, WASL, FGD4	731	218	18224	1.9441	0.999781	0.225367	19.5455
GOTERM_BP_DIRECT	GO:0007165~signal transduction	65	0.0531741	0.0149169	PDIA3, CD2AP, IQGAP1, ARHGAP12, ARHGAP21, ARHGAP5, TNFRSF11A, PAK2, ANK3, RALB, IL15RA, MICAL1, STAM, ARHGAP11A, NET1, KHDRBS1, EGFR, PTPRK, STK24, PIK3CB, RAN, LRRC1, DEPDC1, IRS1, TANK, TNFRSF10A, HIF1A, MAPK6, IPO7, TXNRD1, PPP2R5E, CSNK1G3, GNB3, EXT1, NEK6, KIR2DL4, TNFRSF21, YWHAZ, SNX15, SPOCK3, TFG, HNRNPK, ARHGAP44, ARHGAP42, NPM1, ACTL6A, NR1H4, CSNK1A1, GDI2, IL1RL2, GABRA5, MET, ERBIN…	705	1161	16792	1.3335	1	0.612164	23.6312
GOTERM_BP_DIRECT	GO:0032869~cellular response to insulin stimulus	9	0.00736257	0.0151468	YWHAG, GOT1, GCLC, PRKDC, PAK1, VAMP2, RAB10, IRS1, PCK1	705	77	16792	2.78397	1	0.609926	23.9503
GOTERM_BP_DIRECT	GO:0018105~peptidyl-serine phosphorylation	12	0.00981675	0.0159827	CSNK1A1, CLSPN, CDK1, PAK2, CSNK1G1, PRKDC, STK39, MAPK8, CAB39, CSNK1G3, NEK6, MAP3K12	705	125	16792	2.28657	1	0.622084	25.0998
GOTERM_BP_DIRECT	GO:0006686~sphingomyelin biosynthetic process	3	0.00245419	0.0161306	SPTLC2, SGMS2, SGMS1	705	5	16792	14.2911	1	0.617917	25.3015
GOTERM_BP_DIRECT	GO:0051653~spindle localization	3	0.00245419	0.0161306	ACTR3, ACTR2, WASL	705	5	16792	14.2911	1	0.617917	25.3015
GOTERM_BP_DIRECT	GO:0055114~oxidation-reduction process	37	0.0302683	0.0167779	TMX1, SORD, PDIA3, CYP2B6, TH, PAH, HIBADH, MTHFD1, AKR1C3, ALDH1A2, PECR, AKR1C4, MICAL1, SMOX, ASPH, OXR1, GPD2, PTGR1, GDI2, CYP4F11, IDO1, CRYZ, IYD, RDH12, FRRS1, AKR1B15, AKR1B10, RRM1, ABCC4, CYP4F3, TXNRD1, DPYD, DIO1, KDM4A, MGST1, SRXN1, LIPF	705	592	16792	1.48865	1	0.625077	26.1782
GOTERM_BP_DIRECT	GO:0006470~protein dephosphorylation	12	0.00981675	0.0168733	PPP4R3B, PTPRK, TNS2, PTPN9, PPP2CA, MYH3, DLGAP5, PTPRH, PPP2CB, PPM1M, FBXW11, DLG1	705	126	16792	2.26842	1	0.619899	26.3066
GOTERM_MF_DIRECT	GO:0004004~ATP-dependent RNA helicase activity	8	0.0065445	0.0172397	DHX9, DDX18, DHX29, G3BP1, DHX15, DDX21, SKIV2L2, DDX53	697	65	16881	2.98086	1	0.485365	23.9017
GOTERM_BP_DIRECT	GO:0006888~ER to Golgi vesicle-mediated transport	14	0.0114529	0.0172583	SEC24B, RAB1A, TMED7, MIA2, COPG2, ANK3, MCFD2, TGFA, SPTBN1, AREG, CNIH1, DYNC1H1, DYNC1I2, ZW10	705	160	16792	2.08411	1	0.621126	26.8226
GOTERM_MF_DIRECT	GO:0043236~laminin binding	5	0.00409031	0.0181798	ITGA6, LYPD5, ITGA2, ITGB1, ADAM9	697	25	16881	4.8439	1	0.490284	25.0371
GOTERM_BP_DIRECT	GO:0046718~viral entry into host cell	9	0.00736257	0.018725	SLC1A5, HAVCR1, SLC20A2, IDE, ACE2, ITGA2, ITCH, CXADR, ITGB1	705	80	16792	2.67957	1	0.644395	28.7571
GOTERM_CC_DIRECT	GO:0016328~lateral plasma membrane	7	0.00572644	0.0187791	DSG2, ANK3, DSG1, CDH1, MTCL1, IQGAP1, DLG1	731	53	18224	3.29267	0.999979	0.271454	24.2619
GOTERM_BP_DIRECT	GO:1901673~regulation of mitotic spindle assembly	4	0.00327225	0.0188977	CHMP3, CHMP4C, VPS4B, CHMP2B	705	14	16792	6.80527	1	0.640928	28.9816
GOTERM_BP_DIRECT	GO:0042327~positive regulation of phosphorylation	5	0.00409031	0.019213	EGFR, ITGA6, EREG, BTBD10, AREG	705	25	16792	4.76369	1	0.640325	29.39
GOTERM_MF_DIRECT	GO:0004860~protein kinase inhibitor activity	7	0.00572644	0.0195497	GMFB, LRRTM1, NPM1, LRRC19, SOCS6, CHP1, MBIP	697	52	16881	3.26032	1	0.502584	26.6632
GOTERM_CC_DIRECT	GO:0042470~melanosome	10	0.00818063	0.0199803	SLC1A5, YWHAZ, STX3, GANAB, PDIA3, RAN, ATP6V1G2, ITGB1, CANX, RAB1A	731	101	18224	2.46834	0.999989	0.279302	25.6097
GOTERM_BP_DIRECT	GO:0018107~peptidyl-threonine phosphorylation	6	0.00490838	0.0204016	CDK1, STK39, CHEK1, MAPK8, MAP3K12, ACVR1	705	38	16792	3.76081	1	0.655985	30.9093
GOTERM_CC_DIRECT	GO:0030139~endocytic vesicle	7	0.00572644	0.0204343	EGFR, OCLN, MYO6, KIF5B, ARF6, LRP2, CD2AP	731	54	18224	3.2317	0.999992	0.278012	26.1133
GOTERM_CC_DIRECT	GO:0005794~Golgi apparatus	48	0.039267	0.0206068	GALNT3, CAV2, SH3RF1, AFTPH, USP8, GANAB, SGMS2, FAM3C, HAUS2, F2RL1, TIPIN, LRBA, ARF6, EHF, ARFGEF1, SLC26A11, RAB1A, ST3GAL1, ARHGAP21, TMED7, SLC1A5, TMED5, MACF1, EVI5, ANK3, ST3GAL6, RNF128, ATP8B1, KLK11, PAK1, ATP8B3, FGD4, DLG1, KLF5, GDI2, MYO6, PDCD10, ARID3A, NDFIP2, CTNNA1, NRAS, PSEN1, SCYL2, DENND4B, RAB10, LRP2, EXT1, WDR44	731	863	18224	1.38662	0.999993	0.273595	26.3038
GOTERM_MF_DIRECT	GO:0016746~transferase activity, transferring acyl groups	6	0.00490838	0.0212137	LRAT, TGM3, LCLAT1, LPCAT3, CROT, CPT1A	697	39	16881	3.72608	1	0.518729	28.594
GOTERM_BP_DIRECT	GO:0006890~retrograde vesicle-mediated transport, Golgi to ER	9	0.00736257	0.0214228	KIF23, TMED7, COPG2, KIF11, KIF18A, RACGAP1, RAB1A, ZW10, KIF2A	705	82	16792	2.61422	1	0.667593	32.1899
GOTERM_BP_DIRECT	GO:0006997~nucleus organization	5	0.00409031	0.0219727	CHMP3, CHMP4C, VPS4B, CHEK1, CHMP2B	705	26	16792	4.58047	1	0.670607	32.8702
GOTERM_CC_DIRECT	GO:0031594~neuromuscular junction	7	0.00572644	0.0221857	TRIP4, PSEN1, COLQ, ANK3, CXADR, ITGB1, DLG1	731	55	18224	3.17294	0.999997	0.284913	28.0263
GOTERM_CC_DIRECT	GO:0000139~Golgi membrane	35	0.0286322	0.0223301	GALNT3, CAV2, SEC24B, NDST2, TFG, SGMS1, RFFL, ARFGEF1, RAB1A, ST3GAL1, AP1S3, ARHGAP21, TMED7, CDC42, ST3GAL6, TGFA, IL15RA, B3GNT2, B4GALT5, EGFR, PDCD10, B3GALT2, NDFIP2, CHP1, CHST4, CHPT1, NRAS, COPG2, PSEN1, MCFD2, CNIH1, AREG, TAPBPL, RAB10, EXT1	731	591	18224	1.47641	0.999997	0.280288	28.1819
GOTERM_CC_DIRECT	GO:0031965~nuclear membrane	17	0.0139071	0.0223431	EGFR, MYO6, MTDH, MRPS23, LMNB1, ERBIN, RCC1, ANXA4, PSEN1, PLRG1, NUP205, MRPL19, IL15RA, PAK1, TMPO, TNPO1, TNPO3	731	229	18224	1.85072	0.999997	0.274483	28.196
GOTERM_BP_DIRECT	GO:0000729~DNA double-strand break processing	4	0.00327225	0.0229001	NBN, UBE2V2, RAD50, RBBP8	705	15	16792	6.35158	1	0.679636	34.003
GOTERM_BP_DIRECT	GO:0014850~response to muscle activity	4	0.00327225	0.0229001	TNS2, HIF1A, ITGA2, CAPN3	705	15	16792	6.35158	1	0.679636	34.003
GOTERM_BP_DIRECT	GO:0030330~DNA damage response, signal transduction by p53 class mediator	4	0.00327225	0.0229001	NBN, MYO6, USP10, MDM4	705	15	16792	6.35158	1	0.679636	34.003
GOTERM_CC_DIRECT	GO:0031090~organelle membrane	9	0.00736257	0.0231893	AADAC, CYP3A7, CYP2B6, SEC11A, PGRMC1, CYP4F11, CYP4F3, UGT2B10, UGT2B15	731	87	18224	2.57899	0.999998	0.277502	29.1016
GOTERM_BP_DIRECT	GO:0042255~ribosome assembly	3	0.00245419	0.0235286	NPM1, VCX, BMS1	705	6	16792	11.9092	1	0.683494	34.7603
GOTERM_BP_DIRECT	GO:0009437~carnitine metabolic process	3	0.00245419	0.0235286	SLC22A5, CROT, CPT1A	705	6	16792	11.9092	1	0.683494	34.7603
GOTERM_BP_DIRECT	GO:0050792~regulation of viral process	3	0.00245419	0.0235286	CHMP3, CHMP4C, VPS4B	705	6	16792	11.9092	1	0.683494	34.7603
GOTERM_MF_DIRECT	GO:0001618~virus receptor activity	8	0.0065445	0.0249315	SLC1A5, HAVCR1, SLC20A2, IDE, ACE2, ITGA2, CXADR, ITGB1	697	70	16881	2.76794	1	0.564573	32.7372
GOTERM_BP_DIRECT	GO:0043001~Golgi to plasma membrane protein transport	5	0.00409031	0.0249621	MACF1, ANK3, SPTBN1, VAMP2, RAB10	705	27	16792	4.41082	1	0.699219	36.4572
GOTERM_BP_DIRECT	GO:0016337~single organismal cell-cell adhesion	10	0.00818063	0.0258566	EGFR, MPZL2, ITGA6, PSEN1, FAT1, DSG1, CTNND1, CDH1, CD2AP, DLG1	705	101	16792	2.35826	1	0.706216	37.4947
GOTERM_CC_DIRECT	GO:0000775~chromosome, centromeric region	7	0.00572644	0.0259857	WAPL, PDS5A, OIP5, PPP2CA, PPP2CB, CDCA5, ZW10	731	57	18224	3.06161	1	0.299578	32.0193
GOTERM_BP_DIRECT	GO:0007051~spindle organization	4	0.00327225	0.0273254	KIF11, CKAP5, KNSTRN, AUNIP	705	16	16792	5.95461	1	0.720542	39.1639
GOTERM_BP_DIRECT	GO:0000082~G1/S transition of mitotic cell cycle	10	0.00818063	0.0273475	CDK1, MNAT1, EIF4E, GSPT1, RCC1, CDCA5, MCM4, ITGB1, ACVR1, RBBP8	705	102	16792	2.33514	1	0.715212	39.1886
GOTERM_CC_DIRECT	GO:0030027~lamellipodium	13	0.0106348	0.0275419	ACTR3, SH3RF1, ENAH, STX3, FAT1, CYFIP1, CTNND1, CDH1, CDH2, WASL, CTNNA1, ITGB1, FGD4	731	160	18224	2.02558	1	0.308514	33.5941
GOTERM_BP_DIRECT	GO:0016050~vesicle organization	5	0.00409031	0.0281848	CAV2, SNX6, SNX7, WASL, CD2AP	705	28	16792	4.25329	1	0.720596	40.1209
GOTERM_MF_DIRECT	GO:0005525~GTP binding	25	0.0204516	0.028717	EFL1, RAB3B, OPA1, RAN, RASEF, EHHADH, SPAG1, ARF6, BMS1, RAB1A, RAB40A, MMAA, PCK1, CDC42, NRAS, TUBA8, ARHGAP5, GSPT1, GFM1, ARL14, RALB, RAB10, TUBA1B, RHOF, TUBA1C	697	384	16881	1.57679	1	0.604474	36.7237
GOTERM_BP_DIRECT	GO:0032088~negative regulation of NF-kappaB transcription factor activity	8	0.0065445	0.0289058	IRAK2, LRRC1, ERBIN, CHP1, ITCH, ANXA4, TAX1BP1, NR1H4	705	71	16792	2.68377	1	0.724282	40.9128
GOTERM_BP_DIRECT	GO:0006468~protein phosphorylation	29	0.0237238	0.0289983	SNX15, CAMKK1, ST3GAL1, PAK2, BUB1, STK39, PAK1, SIK1, IP6K3, CSNK1A1, IRAK2, STK24, STRADA, GTF2H2, SRPK1, MAP4K3, GMFB, MNAT1, MAP4K4, RPS6KA3, MAP4K5, PLK4, MAPK6, SCYL2, BUB1B, MAPK8, NEK6, MAP3K12, ACVR1	705	456	16792	1.51477	1	0.720086	41.0137
GOTERM_MF_DIRECT	GO:0005178~integrin binding	10	0.00818063	0.0293566	EGFR, CD9, NISCH, ITGA6, ERBIN, ITGA2, VTN, CXADR, ITGB1, ADAM9	697	105	16881	2.30662	1	0.600648	37.3751
GOTERM_CC_DIRECT	GO:0031298~replication fork protection complex	3	0.00245419	0.02943	TOP1, GINS4, TIPIN	731	7	18224	10.6844	1	0.319969	35.4592
GOTERM_BP_DIRECT	GO:0006260~DNA replication	13	0.0106348	0.0300597	ING5, CLSPN, CDK1, NBN, GINS4, TIPIN, CHEK1, MCM4, RAD50, RBBP8, TOP1, SET, RRM1	705	155	16792	1.99768	1	0.727787	42.1596
GOTERM_BP_DIRECT	GO:0009411~response to UV	6	0.00490838	0.0301866	MAP4K3, ERCC8, USP1, TIPIN, MAPK8, GTF2H2	705	42	16792	3.40263	1	0.724126	42.2952
GOTERM_CC_DIRECT	GO:0042995~cell projection	8	0.0065445	0.030368	RTN4, CDC42, ACTR2, EZR, PROM2, HNRNPK, GLRA2, RRM1	731	75	18224	2.65922	1	0.322437	36.3675
GOTERM_CC_DIRECT	GO:0005876~spindle microtubule	6	0.00490838	0.0304505	CDK1, KIF11, PRC1, HAUS2, SKA1, KIF2A	731	44	18224	3.39958	1	0.317396	36.4468
GOTERM_MF_DIRECT	GO:0008574~ATP-dependent microtubule motor activity, plus-end-directed	4	0.00327225	0.0308208	KIF11, KIF5B, KIF18A, KIF20B	697	17	16881	5.69871	1	0.607131	38.8425
GOTERM_MF_DIRECT	GO:0004022~alcohol dehydrogenase (NAD) activity	3	0.00245419	0.031054	ADH5, ADH6, ADH1A	697	7	16881	10.3798	1	0.598655	39.0733
GOTERM_CC_DIRECT	GO:0071013~catalytic step 2 spliceosome	9	0.00736257	0.0311214	BCAS2, SRSF1, HNRNPK, AQR, PLRG1, HNRNPF, SKIV2L2, HNRNPC, HNRNPR	731	92	18224	2.43883	1	0.317561	37.0884
GOTERM_BP_DIRECT	GO:2000601~positive regulation of Arp2/3 complex-mediated actin nucleation	3	0.00245419	0.032035	CYFIP1, WASL, NCKAP1	705	7	16792	10.2079	1	0.740351	44.2366
GOTERM_BP_DIRECT	GO:0046847~filopodium assembly	4	0.00327225	0.0321716	CDC42, EZR, ITGA6, FGD4	705	17	16792	5.60434	1	0.736892	44.3775
GOTERM_BP_DIRECT	GO:0042493~response to drug	21	0.0171793	0.032177	XRCC5, CDK1, SORD, MYO6, ITGA2, CDH1, ABCB1, GCLM, CBX7, CPT1A, CCNB1, TOP1, PLIN2, TGFA, ENO3, ABCD3, ABCC4, HTR1D, CPB2, MGST1, BCAR3	705	304	16792	1.64535	1	0.732028	44.3831
GOTERM_BP_DIRECT	GO:0002223~stimulatory C-type lectin receptor signaling pathway	10	0.00818063	0.0321813	NRAS, PAK2, PSMA6, PSMA5, PSMA4, PSMC1, PAK1, PSME4, PSMD7, FBXW11	705	105	16792	2.26842	1	0.727199	44.3876
GOTERM_BP_DIRECT	GO:0014823~response to activity	6	0.00490838	0.0330225	CDK1, GCLC, TH, PRKDC, GCLM, PCK1	705	43	16792	3.3235	1	0.731665	45.2482
GOTERM_BP_DIRECT	GO:0008360~regulation of cell shape	12	0.00981675	0.0335519	CSNK1A1, TBCCD1, SHROOM3, EZR, EPS8, CSNK1G1, DIAPH1, CYFIP1, CSNK1G3, FGD4, DLG1, PRPF40A	705	140	16792	2.04158	1	0.732637	45.7834
GOTERM_CC_DIRECT	GO:0030424~axon	16	0.013089	0.0342704	TNFRSF21, PTPRK, COBL, SCN2A, TAC1, CANX, IQGAP1, IL31RA, EIF4G2, PSEN1, LRRTM1, KIF20B, SYNJ2, PAK1, SPG11, MAP3K12	731	222	18224	1.79677	1	0.338103	40.0201
GOTERM_BP_DIRECT	GO:0007030~Golgi organization	8	0.0065445	0.035183	CSNK1A1, ARHGAP21, CDC42, ATP8B1, ARFGEF1, RAB1A, ATP8B3, ZW10	705	74	16792	2.57497	1	0.744931	47.4015
GOTERM_BP_DIRECT	GO:0023014~signal transduction by protein phosphorylation	6	0.00490838	0.0360187	MAP4K4, PAK2, STK24, STK39, CAB39, ACVR1	705	44	16792	3.24797	1	0.748699	48.2128
GOTERM_BP_DIRECT	GO:0007077~mitotic nuclear envelope disassembly	6	0.00490838	0.0360187	CCNB1, CDK1, CCNB2, NUP160, NUP205, NEK6	705	44	16792	3.24797	1	0.748699	48.2128
GOTERM_BP_DIRECT	GO:0000920~cell separation after cytokinesis	4	0.00327225	0.0374343	CHMP3, CHMP4C, VPS4B, CHMP2B	705	18	16792	5.29299	1	0.757807	49.5602
GOTERM_BP_DIRECT	GO:0045216~cell-cell junction organization	4	0.00327225	0.0374343	OCLN, MARVELD2, SMAD3, CXADR	705	18	16792	5.29299	1	0.757807	49.5602
GOTERM_CC_DIRECT	GO:0005923~bicellular tight junction	10	0.00818063	0.0376867	MTDH, OCLN, MARVELD2, ANK3, MPP5, MPP7, CXADR, ECT2, TJP2, DLG1	731	113	18224	2.20622	1	0.35937	43.0563
GOTERM_CC_DIRECT	GO:0031256~leading edge membrane	3	0.00245419	0.0382127	CDC42, PTPRK, ARHGAP44	731	8	18224	9.34884	1	0.357641	43.5108
GOTERM_CC_DIRECT	GO:0090543~Flemming body	3	0.00245419	0.0382127	CHMP4C, RAN, VPS4B	731	8	18224	9.34884	1	0.357641	43.5108
GOTERM_CC_DIRECT	GO:0019773~proteasome core complex, alpha-subunit complex	3	0.00245419	0.0382127	PSMA6, PSMA5, PSMA4	731	8	18224	9.34884	1	0.357641	43.5108
GOTERM_CC_DIRECT	GO:0000940~condensed chromosome outer kinetochore	3	0.00245419	0.0382127	BUB1B, SPDL1, SKA1	731	8	18224	9.34884	1	0.357641	43.5108
GOTERM_CC_DIRECT	GO:0051233~spindle midzone	4	0.00327225	0.0384484	CDC42, KIF20B, BUB1B, RACGAP1	731	19	18224	5.24847	1	0.353808	43.7134
GOTERM_BP_DIRECT	GO:0032147~activation of protein kinase activity	6	0.00490838	0.039177	CLSPN, TOM1L1, STRADA, CAB39, ECT2, DLG1	705	45	16792	3.17579	1	0.769283	51.1734
GOTERM_MF_DIRECT	GO:0003743~translation initiation factor activity	7	0.00572644	0.0392151	EIF4G1, EIF4G2, EIF4E, DHX29, EIF4H, EIF2S1, EIF3J	697	61	16881	2.77929	1	0.674913	46.6531
GOTERM_BP_DIRECT	GO:0071479~cellular response to ionizing radiation	5	0.00409031	0.0392761	RAD51AP1, INO80, ECT2, TANK, NET1	705	31	16792	3.84168	1	0.765892	51.2637
GOTERM_BP_DIRECT	GO:0006886~intracellular protein transport	17	0.0139071	0.041067	SEC24B, MYO6, STX3, SNX6, SNX15, RAN, STAM2, AP1S3, AP2B1, COPG2, TOM1L1, EVI5, IPO7, NPM1, STAM, TBC1D1, TNPO1	705	236	16792	1.71574	1	0.777054	52.8679
GOTERM_BP_DIRECT	GO:0044598~doxorubicin metabolic process	3	0.00245419	0.0415441	AKR1C3, AKR1C4, AKR1B10	705	8	16792	8.93191	1	0.776896	53.2868
GOTERM_BP_DIRECT	GO:0044597~daunorubicin metabolic process	3	0.00245419	0.0415441	AKR1C3, AKR1C4, AKR1B10	705	8	16792	8.93191	1	0.776896	53.2868
GOTERM_BP_DIRECT	GO:0071786~endoplasmic reticulum tubular network organization	3	0.00245419	0.0415441	RTN4, TMEM170A, RAB10	705	8	16792	8.93191	1	0.776896	53.2868
GOTERM_BP_DIRECT	GO:0060100~positive regulation of phagocytosis, engulfment	3	0.00245419	0.0415441	F2RL1, ITGA2, ANO6	705	8	16792	8.93191	1	0.776896	53.2868
GOTERM_BP_DIRECT	GO:0042753~positive regulation of circadian rhythm	3	0.00245419	0.0415441	ARNTL2, ARNTL, FBXW11	705	8	16792	8.93191	1	0.776896	53.2868
GOTERM_BP_DIRECT	GO:0090090~negative regulation of canonical Wnt signaling pathway	13	0.0106348	0.0417843	CSNK1A1, NPHP3, DKK1, PSMA6, PSMA5, SCYL2, PSMA4, G3BP1, PSMC1, CTNND1, CDH2, PSME4, PSMD7	705	163	16792	1.89963	1	0.774807	53.4963
GOTERM_BP_DIRECT	GO:0001523~retinoid metabolic process	7	0.00572644	0.0419885	AKR1C3, RDH12, AKR1C4, LRAT, AKR1B10, ADH5, LRP2	705	61	16792	2.73326	1	0.772455	53.6738
GOTERM_BP_DIRECT	GO:0048208~COPII vesicle coating	7	0.00572644	0.0419885	SEC24B, MCFD2, TGFA, TFG, CNIH1, AREG, RAB1A	705	61	16792	2.73326	1	0.772455	53.6738
GOTERM_MF_DIRECT	GO:0042803~protein homodimerization activity	41	0.0335406	0.0421956	CAV2, CHMP3, SNX6, CHMP4C, MASP1, IDE, ADH5, UXS1, ZBTB38, GSTM2, SLC16A1, NUDT21, NPM1, VPS4B, ABCD3, MTERF2, ENO3, PCYT1A, MTCL1, MYOM1, LRRFIP1, ANO6, PSMD7, PITX2, SLC22A1, IRAK2, PRTFDC1, PDCD10, MSH2, ARID3A, SPPL2A, SMAD3, ECT2, TARS, KIF20B, CLIP1, DPYD, EXT1, MAP3K12, MGST1, ACVR1	697	730	16881	1.36027	1	0.691593	49.1939
GOTERM_CC_DIRECT	GO:0033116~endoplasmic reticulum-Golgi intermediate compartment membrane	7	0.00572644	0.042593	TMED7, TMED5, MCFD2, TGFA, CNIH1, AREG, CLN8	731	64	18224	2.72674	1	0.378392	47.167
GOTERM_BP_DIRECT	GO:0016601~Rac protein signal transduction	4	0.00327225	0.0431075	NISCH, EPS8, CYFIP1, NCKAP1	705	19	16792	5.01441	1	0.777505	54.6349
GOTERM_BP_DIRECT	GO:0010824~regulation of centrosome duplication	4	0.00327225	0.0431075	CHMP3, CHMP4C, VPS4B, CHMP2B	705	19	16792	5.01441	1	0.777505	54.6349
GOTERM_CC_DIRECT	GO:0030426~growth cone	10	0.00818063	0.0433954	STX3, EPS8, PSEN1, LRRTM1, KIF20B, CTNND1, CXADR, HNRNPR, IQGAP1, MAP3K12	731	116	18224	2.14916	1	0.378401	47.8123
GOTERM_BP_DIRECT	GO:0061024~membrane organization	5	0.00409031	0.0434517	YWHAZ, YWHAG, CHP1, TBC1D1, RAB10	705	32	16792	3.72163	1	0.776312	54.9267
GOTERM_CC_DIRECT	GO:0005815~microtubule organizing center	12	0.00981675	0.0439449	CDC42, FOPNL, TRIP4, KIF5B, EVI5, DIAPH1, DLGAP5, NUDT21, KIF18A, BUB1B, SPDL1, NEK6	731	153	18224	1.95531	1	0.376682	48.25
GOTERM_BP_DIRECT	GO:0006977~DNA damage response, signal transduction by p53 class mediator resulting in cell cycle arrest	7	0.00572644	0.0449108	CCNB1, CDK1, NPM1, ARID3A, CNOT1, MDM4, CNOT6	705	62	16792	2.68918	1	0.783715	56.1442
GOTERM_BP_DIRECT	GO:0070936~protein K48-linked ubiquitination	6	0.00490838	0.0459849	UBE2D3, UBE2K, UBE3A, UBE2G2, RFFL, ITCH	705	47	16792	3.04065	1	0.787927	57.0205
GOTERM_BP_DIRECT	GO:0050852~T cell receptor signaling pathway	12	0.00981675	0.0471153	TNFRSF21, PAK2, PSMA6, PSEN1, PIK3CB, PSMA5, PSMA4, PSMC1, PAK1, PSME4, PSMD7, FBXW11	705	148	16792	1.93122	1	0.792374	57.9249
GOTERM_CC_DIRECT	GO:0016342~catenin complex	3	0.00245419	0.0478489	CDH1, CDH2, CTNNA1	731	9	18224	8.31008	1	0.397316	51.2627
GOTERM_BP_DIRECT	GO:0000398~mRNA splicing, via spliceosome	16	0.013089	0.048045	BCAS2, SRSF1, DHX9, CSTF2, RBM5, SKIV2L2, HNRNPR, AQR, HNRNPK, PLRG1, HNRNPF, NUDT21, DHX15, HNRNPC, CPSF2, PRPF40A	705	222	16792	1.71664	1	0.795256	58.6553
GOTERM_CC_DIRECT	GO:0005912~adherens junction	6	0.00490838	0.0489759	PTPRK, SHROOM3, MYO1E, MPP7, CTNNA1, CXADR	731	50	18224	2.99163	1	0.399103	52.1015
GOTERM_BP_DIRECT	GO:0031572~G2 DNA damage checkpoint	4	0.00327225	0.0491831	CLSPN, CHEK1, NEK6, RBBP8	705	20	16792	4.76369	1	0.799447	59.533
GOTERM_BP_DIRECT	GO:0007094~mitotic spindle assembly checkpoint	4	0.00327225	0.0491831	MNAT1, BUB1, BUB1B, ZW10	705	20	16792	4.76369	1	0.799447	59.533
GOTERM_BP_DIRECT	GO:0048812~neuron projection morphogenesis	6	0.00490838	0.0496364	EGFR, WNT7B, KIF20B, UGT8, PAK1, WEE1	705	48	16792	2.9773	1	0.798957	59.8777
GOTERM_CC_DIRECT	GO:0005839~proteasome core complex	4	0.00327225	0.0497687	PSMA6, PSMA5, PSMA4, PSME4	731	21	18224	4.74862	1	0.398728	52.6835

## Sheet: Table S5
Table S5. KEGG enrichment results of LINP1 co-expressed genes
Category	Term	Count	%	PValue	Genes	List Total	Pop Hits	Pop Total	Fold Enrichment	Bonferroni	Benjamini	FDR
KEGG_PATHWAY	hsa04152:AMPK signaling pathway	15	0.0122709	0.00229704	G6PC, PIK3CB, PPP2CA, PPP2CB, PFKP, STRADA, CREB5, PPP2R5E, CAB39, RAB10, TBC1D1, IRS1, CAMKK1, CPT1A, PCK1	333	123	6879	2.51923	0.447508	0.447508	2.95768
KEGG_PATHWAY	hsa05130:Pathogenic Escherichia coli infection	9	0.00736257	0.00279455	CDC42, TUBA8, EZR, OCLN, CDH1, WASL, TUBA1B, ITGB1, TUBA1C	333	51	6879	3.64547	0.514222	0.303022	3.58755
KEGG_PATHWAY	hsa00830:Retinol metabolism	10	0.00818063	0.00335183	RDH12, ALDH1A2, CYP3A7, LRAT, CYP2B6, ADH5, ADH6, ADH1A, UGT2B10, UGT2B15	333	64	6879	3.22776	0.579464	0.250794	4.28859
KEGG_PATHWAY	hsa00010:Glycolysis / Gluconeogenesis	10	0.00818063	0.00458496	PGM2, G6PC, ADH5, PFKP, ADH6, ENO3, ADH1A, DLAT, PCK1, ENO1	333	67	6879	3.08323	0.694449	0.256517	5.82314
KEGG_PATHWAY	hsa04110:Cell cycle	14	0.0114529	0.00658553	ANAPC1, CDK1, YWHAZ, ANAPC4, SMAD3, PRKDC, CHEK1, MCM4, WEE1, CCNB1, YWHAG, CCNB2, BUB1, BUB1B	333	124	6879	2.33232	0.81817	0.288896	8.26448
KEGG_PATHWAY	hsa04520:Adherens junction	10	0.00818063	0.00674767	EGFR, CDC42, PTPRF, MET, CTNND1, SMAD3, CDH1, WASL, CTNNA1, IQGAP1	333	71	6879	2.90953	0.825669	0.252584	8.45976
KEGG_PATHWAY	hsa04114:Oocyte meiosis	13	0.0106348	0.00698715	ANAPC1, CDK1, YWHAZ, ANAPC4, CCNB1, YWHAG, RPS6KA3, CCNB2, PPP2CA, PPP2CB, BUB1, PPP2R5E, FBXW11	333	111	6879	2.41937	0.836184	0.227737	8.74749
KEGG_PATHWAY	hsa04144:Endocytosis	21	0.0171793	0.0122481	EGFR, CAV2, USP8, CHMP3, KIF5B, SNX6, CHMP4C, STAM2, CAPZA2, SMAD3, ARF6, ARFGEF1, CHMP2B, CDC42, AP2B1, VPS4B, STAM, ITCH, WASL, RAB10, ARAP2	333	241	6879	1.80004	0.958394	0.327961	14.8614
KEGG_PATHWAY	hsa05211:Renal cell carcinoma	9	0.00736257	0.0134951	CDC42, NRAS, HIF1A, PAK2, PIK3CB, MET, TGFA, PAK1, FLCN	333	66	6879	2.81695	0.969966	0.3226	16.254
KEGG_PATHWAY	hsa00410:beta-Alanine metabolism	6	0.00490838	0.0153352	CNDP1, EHHADH, DPYS, SMOX, DPYD, SMS	333	31	6879	3.99826	0.981447	0.328816	18.2706
KEGG_PATHWAY	hsa05231:Choline metabolism in cancer	11	0.00899869	0.0233293	EGFR, NRAS, HIF1A, PIK3CB, LYPLA1, MAPK8, PCYT1A, WASL, SLC22A5, CHPT1, SLC22A1	333	101	6879	2.24984	0.997735	0.425159	26.5217
KEGG_PATHWAY	hsa01100:Metabolic pathways	74	0.0605366	0.0241529	UQCRC2, COX11, GDA, CYP3A7, SGMS2, CNDP1, NDST2, EHHADH, ADH1A, SGMS1, GPAT3, UXS1, HIBADH, ST3GAL1, AKR1C3, MTHFD1, MCCC2, AKR1C4, GOT1, ST3GAL6, SYNJ2, NT5E, SELENOI, SPTLC2, PIGX, PFKP, CHPT1, EARS2, PGM2, G6PC, COQ2, AKR1B10, RRM1, LCLAT1, UGT2B10, UGT2B15, EXT1, SMS, GALNT3, GCLC, GANAB, SORD, CYP2B6, TH, ADH5, DPYS, ADH6, PAH, ATP6V1G2, GCLM, STT3B, ALDH1A2, CSAD, ENO3, PCYT1A, B3GNT2, UGT8…	333	1219	6879	1.25403	0.998178	0.408836	27.3265
KEGG_PATHWAY	hsa04810:Regulation of actin cytoskeleton	18	0.0147251	0.0248159	FGF19, EGFR, ENAH, DIAPH1, PIK3CB, ITGA2, ARHGEF12, ITGB1, IQGAP1, NCKAP1, CDC42, NRAS, EZR, ITGA6, PAK2, CYFIP1, PAK1, WASL	333	210	6879	1.77066	0.998471	0.392689	27.9685
KEGG_PATHWAY	hsa00980:Metabolism of xenobiotics by cytochrome P450	9	0.00736257	0.0254481	GSTM2, AKR1C4, CYP2B6, ADH5, ADH6, ADH1A, UGT2B10, UGT2B15, MGST1	333	74	6879	2.51242	0.998707	0.378141	28.5758
KEGG_PATHWAY	hsa05205:Proteoglycans in cancer	17	0.0139071	0.0318269	EGFR, CAV2, PIK3CB, MET, ITGA2, VTN, ARHGEF12, ITGB1, IQGAP1, CDC42, NRAS, WNT7B, HIF1A, EZR, ANK3, PAK1, PLAU	333	200	6879	1.7559	0.999762	0.426687	34.444
KEGG_PATHWAY	hsa04120:Ubiquitin mediated proteolysis	13	0.0106348	0.0324569	ANAPC1, ERCC8, UBE2D3, UBE2K, UBE3A, UBA2, DDB1, UBE2G2, ANAPC4, SAE1, UBE3C, ITCH, FBXW11	333	137	6879	1.96022	0.999799	0.4126	34.9988
KEGG_PATHWAY	hsa05100:Bacterial invasion of epithelial cells	9	0.00736257	0.0335879	CDC42, CAV2, PIK3CB, MET, CDH1, WASL, CTNNA1, CD2AP, ITGB1	333	78	6879	2.38358	0.999851	0.404589	35.9838
KEGG_PATHWAY	hsa04931:Insulin resistance	11	0.00899869	0.0350616	PPP1R3E, G6PC, RPS6KA3, PTPRF, PIK3CB, GFPT1, CREB5, MAPK8, IRS1, CPT1A, PCK1	333	108	6879	2.10402	0.9999	0.400447	37.2466
KEGG_PATHWAY	hsa04340:Hedgehog signaling pathway	5	0.00409031	0.0388748	CSNK1A1, CSNK1G1, CSNK1G3, LRP2, FBXW11	333	27	6879	3.82549	0.999964	0.416326	40.4081
KEGG_PATHWAY	hsa00982:Drug metabolism - cytochrome P450	8	0.0065445	0.0445787	GSTM2, CYP2B6, ADH5, ADH6, ADH1A, UGT2B10, UGT2B15, MGST1	333	68	6879	2.43031	0.999992	0.444717	44.8636

## Sheet: Table S6
Table S6. DEGs between high- and low-LINP1 expression groups
ID	logFC	P Value	FDR
MT4	-5.99472	2.87935e-05	0.00124413
MAGEA3	-5.49094	1.29021e-05	0.000737288
MAGEA6	-5.47726	5.62203e-05	0.00180983
XAGE2	-5.41016	2.50371e-11	8.91423e-08
PPBP	-5.11359	2.92936e-14	5.21485e-10
SPINK4	-4.90169	1.48941e-10	3.78779e-07
PRR9	-4.79699	7.0948e-08	2.14071e-05
MAGEA12	-4.5464	6.39006e-09	4.21318e-06
SSX1	-4.40932	0.000278176	0.00496201
SLC18A1	-4.27378	2.49197e-13	2.2181e-09
CA6	-4.07117	2.30824e-09	2.92696e-06
MAGEA4	-3.97187	0.00668676	0.0417435
LRRC26	-3.96631	1.80247e-10	4.01095e-07
HOXC12	-3.71459	0.000202151	0.00397806
OBP2B	-3.64813	2.68005e-10	5.30115e-07
CFC1B	-3.48125	5.16494e-05	0.00171464
SMYD1	-3.44981	3.85497e-05	0.00149274
OR1N2	-3.40913	0.00651735	0.0410406
BPIFB4	-3.38551	5.35903e-07	9.08585e-05
MAGEC2	-3.37112	0.00816148	0.0478717
CTCFL	-3.34263	7.43919e-09	4.41442e-06
RETNLB	-3.15317	0.00226839	0.0202618
TUBA3C	-3.10144	0.000370518	0.00603153
DLK1	-2.96137	2.80643e-09	2.93883e-06
C5orf67	-2.88788	4.21783e-09	3.2646e-06
THRSP	-2.88255	4.89946e-08	1.7102e-05
SCGB1D2	-2.81025	9.66307e-07	0.000139855
LEP	-2.73946	2.58855e-08	1.11345e-05
MAGEA10	-2.72162	1.78595e-05	0.000922272
KRT72	-2.71719	5.31455e-09	3.78438e-06
CSF3	-2.69952	1.1592e-08	6.06945e-06
LCN8	-2.68634	0.000613507	0.00848268
CSAG3	-2.65904	2.73302e-05	0.00122333
ADIPOQ	-2.6032	3.99981e-05	0.00151474
HEPACAM2	-2.60046	2.63068e-09	2.92696e-06
TCL1A	-2.5592	2.95839e-06	0.000276615
SOX14	-2.52047	0.0013134	0.0138643
CSAG1	-2.48234	9.22743e-08	2.56667e-05
COL11A2	-2.47076	7.23732e-09	4.41442e-06
ZIC1	-2.46227	0.000430796	0.00672723
NKX2-1	-2.44306	0.00113352	0.0125961
FCER2	-2.40858	9.50921e-07	0.000139101
DES	-2.39976	1.14157e-05	0.000666303
LOR	-2.39382	1.55469e-06	0.000197393
NTRK1	-2.39099	1.1772e-12	6.98549e-09
FLJ22763	-2.35865	0.00743567	0.0449168
ATOH1	-2.35499	0.00177536	0.0170469
SLC7A10	-2.32612	3.58652e-06	0.000313146
INSL4	-2.31262	0.000946166	0.0111992
FAM129C	-2.25852	2.35762e-07	4.92474e-05
BLK	-2.21921	1.55203e-07	3.83277e-05
SPDYC	-2.21592	1.68001e-07	3.93521e-05
HSPB3	-2.21192	6.82619e-05	0.00200528
FCRL1	-2.20506	2.26789e-06	0.000243556
PLIN1	-2.2006	7.82192e-08	2.32076e-05
GLYAT	-2.19504	2.36499e-05	0.00109926
HAND1	-2.16728	0.000558723	0.00797626
SERPINA9	-2.14923	4.30369e-06	0.000343562
TUSC5	-2.12311	9.93812e-05	0.00255958
MEP1A	-2.12123	0.000172812	0.00356246
PLD5	-2.10683	5.43862e-11	1.61364e-07
CEACAM8	-2.10393	3.94609e-05	0.00151072
TACR2	-2.08877	3.58891e-08	1.30387e-05
SLC5A8	-2.08032	8.98759e-05	0.00238446
HBE1	-2.06931	1.656e-06	0.000200169
IL20	-2.06783	2.5388e-05	0.00115856
CLEC3A	-2.04798	0.00213754	0.0194145
TBX4	-2.04075	2.09828e-06	0.000231337
SLC26A3	-2.03411	0.00473357	0.0330406
P2RX5	-2.00214	3.27756e-09	3.2415e-06
SHISA8	-1.99761	1.70088e-06	0.000201793
CD300LG	-1.99622	1.60281e-06	0.000200169
IGF2	-1.98876	2.68809e-08	1.11345e-05
DMRTA2	-1.98492	3.92914e-05	0.00151072
FCAMR	-1.97208	2.24384e-07	4.87132e-05
RLBP1	-1.96698	3.13144e-05	0.00129642
CPS1	-1.95188	3.20823e-06	0.000291392
CXCL13	-1.93988	3.44324e-06	0.000309578
PNMA5	-1.93645	1.54489e-08	7.63946e-06
TCL1B	-1.93385	0.000210656	0.00409992
CD19	-1.93114	1.3001e-06	0.000174018
PTX3	-1.93098	2.34327e-09	2.92696e-06
FCRLA	-1.93017	6.11323e-06	0.000444195
MS4A1	-1.91722	3.3648e-05	0.0013546
ZIC4	-1.90884	0.00390541	0.0290638
GALNT8	-1.90511	5.31127e-09	3.78438e-06
ZFP42	-1.8983	0.000110998	0.0027559
LCN15	-1.87391	0.00387165	0.0289267
CNR2	-1.86269	8.31004e-06	0.000532141
MEP1B	-1.85288	0.00124443	0.0134019
TNFRSF13C	-1.85216	9.84201e-08	2.65466e-05
TGM4	-1.85045	2.93878e-05	0.00126367
FOXB1	-1.84116	0.000264972	0.00477916
NXPE4	-1.83672	6.53577e-06	0.000458483
PAX5	-1.82579	1.56114e-05	0.000844725
FABP2	-1.82434	0.00468251	0.0328052
CCDC60	-1.81216	0.000131148	0.0029869
PENK	-1.80791	1.53464e-06	0.000197393
ERICH4	-1.79415	0.00012966	0.00297551
GRIP2	-1.78847	3.44194e-08	1.27653e-05
TMEM210	-1.77666	0.00852451	0.0492866
C6orf58	-1.77386	0.00105438	0.0119555
CR2	-1.76808	0.000730237	0.00941324
FDCSP	-1.75545	3.36891e-05	0.0013546
C8G	-1.75494	5.87245e-08	1.86681e-05
PLIN4	-1.7482	1.04929e-06	0.000150641
SIM1	-1.74405	0.000236581	0.00444167
CD79A	-1.7433	1.66427e-06	0.000200169
KRT73	-1.73765	0.000114641	0.00280256
CHRM2	-1.73474	0.000723504	0.00937005
SHD	-1.72275	5.28553e-06	0.0004073
MRAP	-1.72274	7.27774e-05	0.00208044
NXPE2	-1.71977	0.000273907	0.00490519
CIDEA	-1.71549	0.00410127	0.030058
VPREB3	-1.7127	1.60394e-05	0.00085746
SLC22A31	-1.70873	4.46167e-05	0.0015864
PROK1	-1.67685	3.69252e-06	0.000314439
MTRNR2L12	-1.67467	2.88644e-08	1.11345e-05
G6PC2	-1.67174	0.000238238	0.00444561
HEPACAM	-1.67145	3.87432e-06	0.000320794
INS-IGF2	-1.66349	0.000403674	0.006465
FCRL2	-1.65941	2.44206e-05	0.00112626
SYNM	-1.65734	8.39851e-07	0.000126704
LINGO3	-1.65524	1.48356e-07	3.71976e-05
NXPE1	-1.65348	0.00125348	0.0134505
CBLN1	-1.65142	3.00726e-07	5.81905e-05
IL36B	-1.65019	0.00855723	0.0493622
KEL	-1.64891	2.39195e-08	1.09222e-05
PSMA8	-1.64134	2.27181e-05	0.00106709
PRLHR	-1.63371	7.69755e-06	0.000508142
AC008878.3	-1.62547	0.000166076	0.00347004
SLCO1B1	-1.61222	0.00566274	0.0374056
FRMPD1	-1.61039	6.05749e-09	4.14752e-06
IRX1	-1.60989	0.000157807	0.00335815
MMP3	-1.60737	4.6312e-05	0.00162147
CLEC17A	-1.60384	1.52788e-05	0.000829245
KLHL14	-1.59308	4.9844e-06	0.000390891
STAP1	-1.59128	3.20142e-07	6.12814e-05
CXCR5	-1.58964	0.000104774	0.00264466
CDH12	-1.58627	0.000100036	0.00256975
MROH2B	-1.57143	1.23712e-06	0.000166843
ETNPPL	-1.5691	0.00120459	0.0130916
GPR12	-1.56485	9.56375e-05	0.00248065
BTLA	-1.5632	1.85282e-07	4.2287e-05
KLHL32	-1.55842	3.60973e-07	6.6938e-05
CNTFR	-1.55456	4.62739e-06	0.000367754
SRD5A2	-1.55236	0.00296645	0.0241711
PAEP	-1.55197	0.00295764	0.0241301
NLRP4	-1.54981	0.00706435	0.0434797
IRX6	-1.54868	1.09524e-05	0.000647758
C14orf180	-1.5476	0.000250882	0.00459579
PCSK1	-1.54564	3.68553e-06	0.000314439
SYT16	-1.54247	1.71164e-06	0.000201793
XPNPEP2	-1.53188	5.60616e-05	0.00180799
CNTNAP4	-1.53046	1.59917e-05	0.00085746
CD79B	-1.52783	2.85022e-06	0.000270644
CD22	-1.52306	7.87624e-07	0.000120873
PLA2G2D	-1.51724	1.93252e-05	0.000971815
CCR7	-1.51087	1.22994e-06	0.000166843
ZNF831	-1.50113	1.05376e-07	2.75868e-05
HHIPL2	-1.49848	3.25714e-07	6.16846e-05
GPR119	-1.49437	0.000800131	0.00996079
IAPP	-1.48959	0.00234145	0.0207997
TNFRSF13B	-1.48941	0.000236773	0.00444167
RASGRP2	-1.48866	2.57376e-09	2.92696e-06
GJD2	-1.48527	0.000224581	0.00426681
SLC2A4	-1.4811	1.20838e-07	3.11762e-05
SLC7A14	-1.48015	2.07793e-05	0.00100794
FCMR	-1.4794	6.37149e-08	1.98992e-05
KCTD4	-1.479	8.21379e-05	0.00224267
MAGEC3	-1.46773	9.16674e-05	0.00242116
MRLN	-1.46767	5.64884e-05	0.0018147
AGTR2	-1.4655	0.00390545	0.0290638
GPR83	-1.46045	2.3928e-08	1.09222e-05
C12orf42	-1.4565	0.000149862	0.00328957
RBFOX1	-1.44952	6.68943e-06	0.000465177
CDX1	-1.44446	0.000770376	0.00974714
S100A1	-1.43969	5.28187e-08	1.77411e-05
RTP5	-1.43483	5.39264e-05	0.00175502
LGALS12	-1.43206	1.67539e-06	0.000200169
ATP1A2	-1.42995	1.64373e-06	0.000200169
COL19A1	-1.42934	0.000336595	0.00564225
PAGE2B	-1.4289	0.000222872	0.00424793
CCL24	-1.41902	0.000131786	0.00299243
BEND4	-1.41811	1.94578e-05	0.00097193
AC119396.1	-1.41791	3.93751e-09	3.2646e-06
LRRTM3	-1.41676	0.000570635	0.00806224
GP1BA	-1.41529	1.04e-07	2.75868e-05
CA10	-1.41481	6.8508e-05	0.00200919
FCRL3	-1.40847	2.00994e-05	0.000985703
RHAG	-1.40783	0.000878127	0.0106779
NPPC	-1.40386	0.000380466	0.00615732
C2orf71	-1.40371	2.23044e-05	0.00105884
GABRG3	-1.40317	0.000957481	0.0112807
SPAG6	-1.39818	1.68087e-05	0.000885293
CHRDL1	-1.39732	7.824e-07	0.000120873
NELL2	-1.39362	1.90686e-07	4.29695e-05
STUM	-1.39119	1.45795e-05	0.000799225
C22orf42	-1.3891	0.000202699	0.00397808
CYP1A2	-1.38526	0.00347262	0.0268136
ITK	-1.38111	8.6456e-08	2.443e-05
TKTL1	-1.381	5.55633e-05	0.00180171
CRB2	-1.38002	1.82686e-06	0.000209818
TMEM132D	-1.37963	0.000128192	0.00295606
ASIC2	-1.3784	9.3609e-06	0.000576618
NEUROD1	-1.37096	0.000366173	0.00598587
DSCR8	-1.36938	0.00618816	0.0396453
SCRT2	-1.36825	0.00123413	0.0133376
HEMGN	-1.36607	0.000105024	0.00264466
GRIA2	-1.36401	1.95456e-05	0.00097193
POU2AF1	-1.36316	6.5182e-07	0.000104538
STXBP5L	-1.35749	1.84227e-05	0.000942414
SLC38A8	-1.35721	0.000178322	0.003633
RFX6	-1.35676	0.000273654	0.00490519
FCRL5	-1.35495	1.93795e-05	0.000971815
SCG3	-1.35442	0.000131278	0.0029869
SCARA5	-1.35258	0.000311561	0.00534851
SCN4A	-1.35211	2.54207e-07	5.2016e-05
BNIPL	-1.35145	2.93198e-08	1.11345e-05
TNMD	-1.34915	0.00650746	0.0410073
CACNA1I	-1.34707	5.7837e-08	1.86681e-05
KCNB1	-1.34578	4.7111e-07	8.22226e-05
AICDA	-1.34319	0.000119512	0.00284431
NAT16	-1.34195	4.56495e-05	0.00160921
FABP4	-1.33026	0.000553627	0.00794811
KCNMB2	-1.32942	3.30782e-05	0.00134209
IRX2	-1.32367	3.20417e-05	0.00131616
TIMD4	-1.32242	4.5431e-05	0.00160788
KRT31	-1.32085	0.00372423	0.0282062
FCRL4	-1.32044	0.000564489	0.00803641
AZU1	-1.31866	0.000428923	0.00670975
SRRM4	-1.31862	0.000220919	0.00422882
IGLL1	-1.31669	0.000202456	0.00397806
MDS2	-1.31631	1.42507e-05	0.000794482
SLC4A10	-1.3144	7.79175e-05	0.0021774
DAZL	-1.31225	0.000557731	0.00797626
SLC30A8	-1.3073	0.00116304	0.0128359
GABRA1	-1.30721	0.00124857	0.0134221
OR2L13	-1.30573	0.00331967	0.026091
NAA11	-1.30484	0.00223414	0.0200363
SLIT1	-1.3008	3.47878e-06	0.000311202
POLR2J2	-1.29618	0.00117984	0.0129571
C17orf78	-1.29539	0.00709018	0.0435991
PPP1R1A	-1.29364	5.59294e-05	0.001807
CD5L	-1.2929	0.00316124	0.0253383
UPB1	-1.28812	1.59322e-07	3.83277e-05
SYNGR4	-1.28788	9.46145e-05	0.00246789
KCNIP2	-1.28412	1.58761e-09	2.52559e-06
LGI1	-1.27821	6.69302e-05	0.00198432
SNTG2	-1.27816	5.15782e-05	0.00171464
TRIM71	-1.27787	0.000124253	0.00289566
IL24	-1.27583	3.8725e-06	0.000320794
CPLX2	-1.27384	0.000510535	0.00755194
NTS	-1.27375	0.00822381	0.0480947
OR52N4	-1.27348	6.85836e-06	0.000469586
MYT1L	-1.2722	9.49734e-05	0.00247151
TTR	-1.26939	0.00350675	0.0270131
TTC24	-1.26537	4.77461e-05	0.0016437
SELL	-1.26478	3.30028e-07	6.18437e-05
VSTM2A	-1.26379	0.00165625	0.0163079
CHRNB2	-1.2614	1.76132e-05	0.000916812
NPY	-1.25433	0.000257865	0.00466989
KCNJ10	-1.25259	1.40269e-06	0.000183608
TLR10	-1.24725	2.54463e-05	0.00115856
SCN7A	-1.24439	1.77909e-06	0.000208364
TENM1	-1.24356	1.95285e-05	0.00097193
GPD1	-1.24296	3.56236e-06	0.000313146
DNASE1L3	-1.2424	1.70579e-05	0.000895764
FAM180B	-1.24121	6.12142e-05	0.00189928
FRRS1L	-1.24086	3.33179e-05	0.00134801
SH3GL2	-1.23918	0.00038554	0.00621906
PNMA3	-1.23882	2.11703e-07	4.65276e-05
EPO	-1.23713	0.00507188	0.0346335
INSM1	-1.23707	0.000225424	0.00427002
UNC80	-1.23341	0.000240184	0.00446322
FSTL5	-1.2332	0.00199833	0.0184897
TNFSF8	-1.23242	6.67737e-07	0.000105195
CACNG5	-1.23196	0.00259765	0.022248
PAPPA2	-1.23009	0.000362229	0.00594753
VIT	-1.22976	2.77416e-05	0.00122545
CDH10	-1.22672	0.00048641	0.00731341
CPN1	-1.22293	0.00317135	0.0253965
TNNT2	-1.21976	6.431e-05	0.00194702
TSHR	-1.21968	5.44075e-07	9.13739e-05
TUNAR	-1.21856	0.000444723	0.0068963
HHATL	-1.2179	0.000789273	0.0098459
CYP1A1	-1.21771	0.00527169	0.0355345
TRAT1	-1.21624	5.58213e-06	0.000422864
CD40LG	-1.21598	2.47079e-06	0.000251342
FCN2	-1.21384	0.00154882	0.015589
SLC6A19	-1.21342	0.00616423	0.0395872
PLPPR1	-1.21141	7.62851e-05	0.00214878
ADAM29	-1.21134	0.000114833	0.00280256
SLC17A6	-1.20942	0.00414851	0.030215
DMRT2	-1.20821	5.94734e-05	0.00188054
IGLL5	-1.20698	0.000121988	0.00287362
FAM153B	-1.20625	8.4004e-05	0.0022727
GPR18	-1.20609	5.00685e-06	0.00039093
FAM135B	-1.20474	0.000155958	0.00333321
GABRG2	-1.20371	0.000912001	0.0109625
CNTN5	-1.20225	0.000254332	0.00462474
EIF4E1B	-1.19997	0.00415482	0.0302265
IL13	-1.19988	0.00024849	0.00457352
RIMBP2	-1.19906	3.54448e-05	0.00141161
KCNE2	-1.19717	9.84051e-05	0.00254607
ANKRD34C	-1.19578	0.0013874	0.0144098
NOL4	-1.19548	0.000777513	0.00980956
TRIM55	-1.195	2.57011e-06	0.00025704
KCTD19	-1.19439	4.83142e-07	8.35038e-05
IGFN1	-1.1935	6.39885e-05	0.00194702
KCNA1	-1.19255	0.000341794	0.00571325
GPR6	-1.19232	0.00639736	0.0404999
GPR31	-1.19145	0.000315832	0.00539065
PRSS3	-1.1912	0.00593157	0.0384957
HSF5	-1.19116	6.12394e-05	0.00189928
XKR7	-1.19059	0.000659284	0.00888461
USP41	-1.18993	0.000176983	0.00362801
MAP3K15	-1.18918	0.000118105	0.00282743
STAR	-1.18871	3.83377e-06	0.000320794
P2RX2	-1.18625	4.88287e-05	0.00165635
ZAP70	-1.18601	2.35361e-07	4.92474e-05
HMGCLL1	-1.18582	7.15725e-05	0.0020617
TNFRSF17	-1.18577	0.000181454	0.00368515
TDRD12	-1.18484	0.000430597	0.00672723
GLRA1	-1.18147	0.00136706	0.0142401
ZC3H12D	-1.18078	1.33491e-08	6.78972e-06
AKAIN1	-1.17994	0.00187134	0.0177673
CCR4	-1.17925	1.26761e-05	0.000727933
NT5C1A	-1.17878	0.001461	0.0149218
BTNL2	-1.17853	0.00133017	0.0139786
FFAR1	-1.17841	0.00174724	0.0168844
RIPOR2	-1.17803	8.77132e-07	0.000130123
CARMIL2	-1.17746	8.12335e-07	0.0001236
FOXN4	-1.17744	0.000761111	0.00968245
SLC38A4	-1.17702	4.01615e-05	0.00151474
PRKCB	-1.17691	2.80972e-06	0.000270371
SERPINA10	-1.17649	0.000481483	0.0072762
SPIC	-1.17641	0.00553923	0.0368119
TMEM179	-1.17548	0.000233303	0.00439498
SYNPO2	-1.17499	2.67379e-05	0.00120503
GLRA3	-1.17295	0.000421446	0.00664533
C2orf82	-1.17078	0.00011638	0.00281495
PRUNE2	-1.17077	2.10519e-06	0.000231337
SSTR3	-1.17025	0.00060214	0.00837444
RPH3A	-1.17011	0.000287167	0.00507028
ALLC	-1.16732	3.76599e-06	0.000317736
CD27	-1.16684	2.68009e-06	0.000262148
C7	-1.16633	4.58993e-05	0.00161163
MAS1L	-1.16509	0.00140414	0.0145076
LCN10	-1.16495	0.000478594	0.00726957
ADH1B	-1.16369	9.34987e-05	0.00245157
GAD2	-1.16324	0.00265769	0.0225619
BIRC7	-1.16313	0.000623034	0.00857129
LBP	-1.1627	0.00244354	0.021334
PPM1E	-1.16107	1.29488e-05	0.000737288
TNR	-1.16095	5.72387e-05	0.0018261
DNASE2B	-1.16019	1.438e-05	0.000797484
B3GAT1	-1.15714	2.09645e-06	0.000231337
HLA-DOB	-1.1563	6.10988e-07	9.97976e-05
BRS3	-1.15609	0.00567636	0.0374677
ZNF80	-1.15405	0.000112759	0.00278221
AC097372.1	-1.15262	4.31818e-05	0.00155297
CNTN2	-1.15253	6.27143e-05	0.00192306
KCNH6	-1.15225	0.000703526	0.00921573
FMN2	-1.15219	3.1251e-05	0.00129642
DDX25	-1.15216	5.1544e-05	0.00171464
SCML4	-1.15143	1.57487e-07	3.83277e-05
GPM6A	-1.15104	0.000150989	0.00329401
LAX1	-1.15039	1.34871e-05	0.0007598
COL4A3	-1.14823	3.84687e-06	0.000320794
XCR1	-1.14696	4.63615e-05	0.00162147
SLFN14	-1.14595	0.000179662	0.00365526
CNTNAP5	-1.14592	0.00113297	0.0125961
CACNA1B	-1.14552	3.01003e-05	0.00127582
NUGGC	-1.14549	7.72644e-06	0.000508142
KCNA3	-1.14508	6.91949e-06	0.000471273
IKZF3	-1.14488	1.61613e-06	0.000200169
AFF3	-1.14465	2.06871e-06	0.000231337
ARX	-1.14411	0.000741827	0.00954191
EOMES	-1.14403	3.64915e-06	0.000313827
GPR174	-1.14347	4.58888e-05	0.00161163
VSX2	-1.14092	0.00324456	0.0257625
CCL19	-1.14036	0.000587348	0.00820076
SYT4	-1.14033	0.000581326	0.00814953
TBC1D10C	-1.14033	4.61974e-07	8.14263e-05
BFSP2	-1.13777	0.000160868	0.00339712
MYL7	-1.13755	0.00216682	0.0196594
CDHR1	-1.13716	2.44839e-06	0.000250495
COX6A2	-1.13693	0.00531831	0.0357405
CHGA	-1.13635	0.002632	0.0223791
FCN1	-1.13624	0.000328844	0.00554363
FRMPD4	-1.13232	0.000301947	0.00525221
SBSN	-1.13217	0.00584545	0.0381734
LPL	-1.13066	2.99273e-07	5.81905e-05
SCX	-1.1294	0.00103246	0.0118122
CPA5	-1.1291	0.000132363	0.00300169
KLHL1	-1.1268	0.00346762	0.0268045
SPINK2	-1.12614	7.04937e-05	0.00204931
ANKRD55	-1.12611	4.86033e-05	0.00165635
P2RY8	-1.12532	8.1378e-08	2.36733e-05
ERO1B	-1.1221	3.89247e-05	0.00150312
PYHIN1	-1.12144	2.84526e-06	0.000270644
LGI3	-1.12132	0.000190503	0.00381538
SCGN	-1.12103	0.001032	0.0118122
PNCK	-1.11988	0.00728904	0.044347
UNC13A	-1.11944	6.19842e-06	0.000446738
CASQ1	-1.11936	7.61541e-05	0.00214878
GZMK	-1.11805	2.49359e-05	0.00114409
NCR3	-1.11718	8.83716e-05	0.00235651
HS6ST3	-1.11695	0.000264088	0.00476806
ARHGAP19-SLIT1	-1.11507	0.000772635	0.00976879
CHRM1	-1.11491	0.00060887	0.00842855
LY9	-1.11487	1.10932e-05	0.000649611
TCEAL2	-1.11454	8.41492e-05	0.00227318
KCNB2	-1.11359	0.000479955	0.00727145
FNDC9	-1.11124	9.51008e-05	0.00247151
ELAVL4	-1.11047	9.44186e-05	0.00246789
KCNK16	-1.10957	0.00741098	0.044798
GPR171	-1.10955	7.05641e-06	0.000475826
SLC5A7	-1.10913	0.00190891	0.0179611
MZB1	-1.10686	3.93787e-05	0.00151072
RSPO2	-1.10668	0.00222415	0.0199971
TMEM196	-1.10647	0.00269726	0.0227766
PRRT4	-1.10564	0.000522293	0.0076715
ST18	-1.1055	0.000151631	0.00329992
HPR	-1.10538	0.00624486	0.0398462
CNR1	-1.10471	9.26885e-06	0.000572931
SST	-1.10465	0.00289316	0.0238336
CRYBA2	-1.10333	0.00527669	0.0355413
SLC52A1	-1.10278	0.000182309	0.00369297
MYH11	-1.10227	0.000671998	0.00896769
GAL3ST3	-1.10157	0.00620135	0.0396806
ICAM3	-1.10136	9.5015e-06	0.000583261
C11orf21	-1.09736	1.65903e-06	0.000200169
RXRG	-1.09615	0.000661158	0.0088964
MAL	-1.09605	0.00011259	0.00278221
CHGB	-1.09593	0.00199327	0.0184814
KIF5C	-1.09586	8.28654e-06	0.000532141
RHOH	-1.09502	1.65943e-06	0.000200169
GOLGA6L7P	-1.09456	0.00448001	0.031873
OXGR1	-1.09434	0.000356031	0.00587402
IGF1	-1.09387	0.000494091	0.00739648
SNAP91	-1.09294	2.7657e-05	0.00122475
SIT1	-1.09276	2.28231e-05	0.0010692
ADCYAP1	-1.09175	0.000218353	0.00419776
PRIMA1	-1.0905	7.12866e-05	0.00205981
SLC12A1	-1.09016	0.000309216	0.00532365
DGKB	-1.08913	7.61103e-05	0.00214878
APOH	-1.08875	0.000684521	0.00907328
UNC79	-1.08858	3.30962e-05	0.00134209
MGAT4C	-1.08798	9.07171e-05	0.00239962
SLC16A9	-1.08757	2.51511e-05	0.001151
NKAIN2	-1.08446	0.00238268	0.0210608
MAP1LC3C	-1.08418	8.4397e-06	0.000534675
BNC1	-1.0831	0.00165215	0.0162855
MMRN1	-1.08074	4.40567e-05	0.00157806
2019-09-01	-1.07922	2.64965e-07	5.36013e-05
ANGPTL7	-1.07691	0.00317873	0.0254441
IRF4	-1.07668	4.21431e-05	0.00153795
MAP4K1	-1.07459	6.11052e-07	9.97976e-05
DPP6	-1.07339	0.000289237	0.00509298
ITIH4	-1.07245	0.000713016	0.00929217
HPCAL4	-1.07221	0.000530964	0.0077467
IL26	-1.07167	0.00329692	0.0260118
ACVR1C	-1.07102	4.15045e-07	7.53942e-05
KCNC1	-1.07098	0.00132701	0.0139536
AL845331.2	-1.06932	0.00191699	0.0180021
CD5	-1.06915	8.57285e-07	0.000128247
DSCAM	-1.06602	0.000322382	0.00545755
USP6	-1.06587	2.14196e-06	0.000233933
THEMIS	-1.0634	3.03101e-05	0.00128166
ITGAD	-1.06105	4.04061e-05	0.00151602
SLC12A3	-1.05936	2.63047e-06	0.000260098
TRPM3	-1.05734	0.00010227	0.00261269
RHBDL3	-1.05584	8.24482e-08	2.36733e-05
KCNJ6	-1.05531	0.000155026	0.00333321
CCL21	-1.05523	0.000891602	0.0107975
PDZRN4	-1.05515	0.000424346	0.00666156
CACNA2D2	-1.0551	5.42528e-06	0.00041451
SCG2	-1.05509	6.76055e-05	0.00198928
GPAM	-1.05452	8.04818e-09	4.62173e-06
OPRD1	-1.05446	3.07232e-05	0.00128388
SLC22A2	-1.05435	0.00140143	0.0144963
GDF7	-1.05416	5.1424e-07	8.8024e-05
P2RY10	-1.05299	0.000125435	0.00290753
AC136428.1	-1.05298	0.00358301	0.0274579
TMEM63C	-1.05273	0.000564742	0.00803641
PARP15	-1.05155	1.06677e-05	0.000635138
TNNT3	-1.05062	0.000144073	0.00320598
IKZF1	-1.05061	2.90538e-06	0.000273659
SAA1	-1.0501	0.000270032	0.00485567
KCNA5	-1.05005	6.42071e-05	0.00194702
HCN1	-1.04965	0.000981479	0.0114198
HAS1	-1.04862	0.00620775	0.0396806
TESPA1	-1.04813	9.22708e-06	0.000572336
PRODH2	-1.04637	0.00665541	0.0416302
AIRE	-1.04582	1.2364e-05	0.000712313
DCT	-1.04438	2.64385e-06	0.000260098
TMC2	-1.04415	3.57218e-06	0.000313146
ABCD2	-1.04367	3.66276e-05	0.00144468
PHF21B	-1.043	1.6646e-05	0.000883134
INA	-1.0418	0.000324608	0.0054826
ACER1	-1.04142	0.000653279	0.00883043
ATRNL1	-1.04117	0.00026353	0.00476281
AMPD1	-1.04091	0.00128037	0.0136413
OCM	-1.04076	1.77655e-05	0.000922046
NRXN1	-1.0391	0.000284451	0.00503861
MAPK4	-1.03863	7.83738e-05	0.00217989
HEATR9	-1.03851	3.97701e-05	0.00151474
SLAMF6	-1.03677	3.05265e-06	0.000281571
SVOP	-1.03661	0.00201212	0.0185595
PLEKHG4B	-1.03636	0.000291899	0.00512856
NRSN1	-1.03566	0.000484869	0.00730257
ARC	-1.03382	0.00222642	0.0200014
ETV3L	-1.03363	0.00497381	0.0341736
RBFOX3	-1.03354	3.9024e-05	0.00150369
DCC	-1.03242	0.000118347	0.00282743
CLEC4C	-1.03209	0.00706049	0.0434766
CADM3	-1.03057	0.000160751	0.00339712
KCNQ2	-1.02961	0.00130358	0.0138215
IGF2BP1	-1.02878	0.00738733	0.0447608
CABP7	-1.02831	0.000773456	0.00977223
ABCC8	-1.02755	0.00270515	0.0228017
OR2H2	-1.02725	0.000447813	0.00691411
GRIFIN	-1.02586	0.00244105	0.0213227
MTRNR2L8	-1.02534	2.79571e-05	0.00123191
SAA2-SAA4	-1.02483	0.00156889	0.015726
CD28	-1.0241	2.32111e-05	0.00108169
TSPAN7	-1.02394	3.22796e-06	0.000291696
SBK2	-1.02389	0.00343362	0.0266747
RAB3C	-1.02086	8.23512e-05	0.00224505
SCN3A	-1.01953	2.82928e-05	0.00124
PCSK2	-1.01866	0.00540227	0.0361682
CD37	-1.01862	5.5589e-06	0.000422864
LCN6	-1.01837	0.000513616	0.0075753
CD48	-1.01823	1.9651e-05	0.000972629
PCDH15	-1.01773	0.00506176	0.0345847
TAGLN3	-1.01754	0.00137662	0.0143146
MCOLN2	-1.01709	6.0793e-07	9.97976e-05
BMP5	-1.01627	0.00153973	0.0155387
IDO2	-1.01624	7.28127e-05	0.00208044
CERS3	-1.01456	0.000367102	0.00599006
PAX6	-1.01446	1.42812e-05	0.000794482
GPR26	-1.01446	0.000943823	0.011184
ACSL6	-1.01446	5.60962e-06	0.000423146
ABRA	-1.01379	0.00360849	0.0276164
PI16	-1.01347	0.00679144	0.0421994
A4GNT	-1.01266	0.00744184	0.0449236
ACAP1	-1.01106	2.3278e-07	4.92474e-05
CAMK2B	-1.0073	0.000457265	0.00701744
ACTL6B	-1.00667	0.00204862	0.018789
GRIK2	-1.00583	3.17212e-05	0.00131021
CTNNA3	-1.0058	0.000209061	0.00407635
MLNR	-1.00568	0.00198016	0.0183885
KCNIP1	-1.00463	3.3709e-05	0.0013546
NEURL1	-1.00414	0.000191696	0.00382574
MYBPC2	-1.00374	0.000663758	0.00890209
NKX2-2	-1.00362	0.00385759	0.0288972
DACH2	-1.00305	0.00267943	0.02266
PTGDR2	-1.00161	0.000240689	0.00446793
TRIM29	1.0015	0.000123081	0.00288302
SCGB3A2	1.00188	0.000589776	0.0082282
DKK1	1.00623	0.00129021	0.0137042
LAMA3	1.00627	5.7844e-08	1.86681e-05
METTL11B	1.00642	0.00320142	0.0255339
C9orf24	1.00943	0.00201162	0.0185595
S100A4	1.01074	0.000136122	0.00307129
LCN1	1.01593	0.00300593	0.0244011
IL1R2	1.02406	0.00142316	0.0146317
HIST1H2BO	1.0307	0.000761456	0.00968245
CP	1.03447	0.000910692	0.0109579
PGAP3	1.03755	3.62366e-06	0.000313148
DHRS9	1.04523	0.00394412	0.0292489
ANKRD45	1.04598	0.000638517	0.00869027
TCP11	1.04866	0.00115268	0.0127507
KRT16	1.0561	0.00263702	0.0224077
ERBB2	1.07541	3.89203e-07	7.14288e-05
ANXA8L1	1.08659	0.000121635	0.0028718
EFCAB1	1.08783	0.000295737	0.0051767
HIST1H3D	1.09349	0.000118485	0.00282743
SFTA2	1.09408	4.29065e-05	0.00155248
BTBD16	1.09622	0.00018301	0.00370221
MB	1.09687	0.000312839	0.00535344
RBM46	1.10169	0.00824699	0.0481986
ST8SIA6	1.10754	0.00154288	0.0155528
ATP6V0A4	1.10921	0.0040895	0.0300211
ARMC3	1.11652	0.000404508	0.006465
HIST1H2BJ	1.13241	1.32166e-06	0.000175584
ZNF474	1.13413	5.96266e-05	0.00188204
DNAH11	1.14197	0.000177214	0.00362801
HSPA1A	1.14625	6.28706e-05	0.00192306
SERPINB3	1.15116	0.00785807	0.0463978
TUBA4B	1.16544	0.00291089	0.0238911
FOXJ1	1.1807	0.000492008	0.00737888
CST1	1.18252	0.000252761	0.00460086
HAVCR1	1.18642	0.00139324	0.0144536
RP1	1.19014	0.000493192	0.00739041
KRT4	1.19465	0.00667266	0.0416795
FGFBP1	1.19812	0.000102314	0.00261269
HIST1H2AI	1.2001	0.000154393	0.00333151
VSTM2L	1.21047	5.29936e-05	0.00173737
PADI3	1.22172	0.00664527	0.0416107
COL17A1	1.22506	5.10666e-05	0.00170561
GSDMC	1.22624	6.28072e-05	0.00192306
CGA	1.24373	0.00550834	0.0366989
STMN4	1.25722	0.00689582	0.0427019
SYCE1	1.25878	0.00128338	0.0136522
CFAP45	1.26409	2.50541e-06	0.00025294
TNNT1	1.27351	0.00104416	0.011885
CDKN2A	1.28431	0.000164671	0.00344928
PHACTR3	1.30465	1.58717e-05	0.000853622
S100A2	1.30569	0.00289392	0.0238336
HIST1H2BM	1.31311	0.0060109	0.0389254
SPRR1B	1.32164	0.00329787	0.0260118
CEND1	1.33438	0.000335729	0.00563666
FAM25A	1.33958	0.00062847	0.00861569
RRAD	1.34237	1.21133e-06	0.000165877
BARX1	1.34247	0.00151097	0.0153529
UNC93A	1.34349	0.00139477	0.0144611
MMP8	1.34672	5.04274e-05	0.0016906
MROH2A	1.34679	0.00439435	0.0314169
STOML3	1.34835	0.00425095	0.0306663
HIST1H2AD	1.35971	0.000112846	0.00278221
PLA2G2F	1.37515	0.00233101	0.0207276
IL20RB	1.37896	0.000200998	0.00397132
ANXA8	1.39213	7.77172e-06	0.000508188
HIST1H2BF	1.42603	0.000197659	0.00391841
SULT1C3	1.43806	0.00146857	0.014982
PAX9	1.4387	8.51002e-05	0.00228845
SNTN	1.44312	0.000117491	0.00282646
WDR49	1.47849	6.06118e-05	0.00189667
KRT13	1.4805	0.000788234	0.0098459
DUSP9	1.51206	0.000167977	0.00349745
ANKUB1	1.53732	0.000160073	0.00339239
CAPSL	1.54943	0.000204126	0.00399764
A2ML1	1.54971	0.00262318	0.022365
ADAMTS20	1.56493	0.00205383	0.0188077
APOBEC4	1.56735	0.000288845	0.00509111
ARL14EPL	1.57445	0.00459029	0.0324014
C7orf57	1.57661	1.35791e-05	0.00076257
SPRR2A	1.58683	0.00201565	0.0185791
SLC28A2	1.58992	0.000451844	0.00695223
DSG3	1.60056	4.42975e-05	0.00158268
RTL1	1.60505	0.00238513	0.021072
SFTPB	1.62184	0.000909316	0.0109538
PLAC1	1.6513	7.49887e-06	0.000499981
ALPP	1.65423	0.00159736	0.0159039
ITIH6	1.66136	0.000972444	0.0113543
CFAP77	1.66374	8.85217e-05	0.00235651
APOL5	1.68453	0.00331462	0.0260735
MAP3K19	1.70078	2.21013e-05	0.00105482
FAM83A	1.70107	2.2772e-06	0.000243556
EREG	1.71542	7.4822e-07	0.00011684
MID2	1.72537	6.65368e-09	4.23031e-06
SCGB1A1	1.74179	0.00767191	0.0457692
CD177	1.74424	4.17404e-06	0.000334713
CST4	1.74623	2.75503e-07	5.51067e-05
CYP4F8	1.75082	0.000157146	0.00335031
CYP2F1	1.75927	6.19105e-05	0.00191011
FGF19	1.7615	5.26722e-06	0.0004073
CYP4F22	1.78475	0.00013704	0.00308809
FGF23	1.81128	0.00364469	0.0278347
AC011473.4	1.8212	0.00165754	0.0163109
KRT6A	1.83971	3.75071e-05	0.00146426
NPBWR1	1.8521	0.000149001	0.00327471
ZP2	1.93038	0.000106246	0.00266768
TMEM40	1.93736	6.65848e-07	0.000105195
C6orf10	1.94436	0.0010768	0.0121324
TTC29	1.94731	7.77031e-05	0.0021751
AC093893.1	2.05115	0.00103485	0.011832
CCDC190	2.0541	0.000122671	0.002881
IL13RA2	2.06594	2.3791e-07	4.92474e-05
PIH1D3	2.07412	5.66859e-05	0.00181497
C1orf189	2.08146	3.92059e-06	0.000321633
IGFL1	2.11202	6.06227e-05	0.00189667
CA1	2.14536	5.99774e-06	0.000440471
DAW1	2.19524	2.76542e-08	1.11345e-05
ZNF114	2.20166	2.31706e-08	1.09222e-05
LCT	2.25411	0.000108337	0.00271254
HSPA6	2.27505	1.30695e-07	3.32375e-05
PIP	2.28475	0.000152199	0.0033052
GJB6	2.34286	8.89306e-09	4.94732e-06
C6orf15	2.422	9.13742e-06	0.000569508
RPE65	2.46166	2.96783e-06	0.000276615
TEKT1	2.4677	4.12124e-09	3.2646e-06
UGT2B10	2.49496	0.00106624	0.0120515
LCE1E	2.49827	0.000420886	0.00664533
CASP14	2.54015	0.000539377	0.00782559
TSPYL6	2.63712	1.75663e-05	0.000916812
WDR38	2.80235	4.56681e-10	8.12984e-07
ANKRD30A	2.82588	0.00164361	0.0162373
HP	2.90477	9.48303e-08	2.59718e-05
HOXD13	2.95586	6.91129e-05	0.00202027
UGT2B11	3.04017	2.85546e-08	1.11345e-05
NFE4	3.05484	1.00079e-11	4.45402e-08
KNCN	3.06629	0.000198543	0.00393154
ADAM2	3.55428	0.000104382	0.00264466
C20orf85	4.20002	2.75487e-08	1.11345e-05
SFTPC	5.00327	3.88104e-09	3.2646e-06
UGT2B28	5.27762	3.65351e-09	3.2646e-06

## Sheet: Table S7
Table S7. GO term enrichment results of DEGs between high- and low-LINP1 expression groups
Category	Term	Count	%	PValue	Genes	List Total	Pop Hits	Pop Total	Fold Enrichment	Bonferroni	Benjamini	FDR
GOTERM_CC_DIRECT	GO:0005576~extracellular region	115	0.134459	9.71454e-14	FDCSP, FGF19, CGA, GDF7, MMP8, OBP2B, NELL2, IL13, MMP3, MMRN1, DNASE1L3, TTR, AGTR2, FSTL5, APOH, LGI3, LGI1, DSCAM, HHIPL2, FGF23, IL24, IL20, CBLN1, PPBP, IL36B, PAEP, CHGB, PLA2G2D, PLA2G2F, IL1R2, BPIFB4, LCN8, ADCYAP1, ANGPTL7, SAA2-SAA4, PIP, SFTPC, SFTA2, SFTPB, LPL, CD5L, B3GAT1, LCN1, LAMA3, NPY, PENK, LCN6, CXCL13, PAPPA2, HIST1H3D, SST, NXPE1, BMP5, APOL5, MTRNR2L8, MTRNR2L12, INS-IGF…	634	1610	18224	2.05318	3.19605e-11	3.19605e-11	1.31639e-10
GOTERM_CC_DIRECT	GO:0005887~integral component of plasma membrane	100	0.116921	1.13285e-11	CADM3, SLC52A1, GRIK2, TSPAN7, PLPPR1, CD48, AGTR2, SLC2A4, ADAM2, MS4A1, DSCAM, CDHR1, TRAT1, CD37, SSTR3, CD40LG, HAS1, CCR4, PTGDR2, SLC38A4, PRLHR, FCER2, KCNA1, KCNA5, SLC22A31, KCNMB2, P2RY8, CNR1, CNR2, SLC28A2, HCN1, TLR10, GABRA1, ADAM29, TNFRSF13B, SLC6A19, P2RX5, SLC4A10, NTRK1, P2RX2, CD79B, CD79A, SCARA5, GPR31, GPR83, KCNK16, GLRA1, TACR2, GLRA3, KCNJ10, CXCR5, CEACAM8, MAS1L, XCR1,…	634	1415	18224	2.03141	3.72707e-09	1.86354e-09	1.53512e-08
GOTERM_CC_DIRECT	GO:0005886~plasma membrane	206	0.240857	5.93853e-09	CADM3, SCN3A, SYT4, STOML3, FRRS1L, CD48, AGTR2, ADAM2, ABRA, CLEC4C, GJD2, ARC, CDHR1, CCR7, SSTR3, CCR4, HAS1, CD40LG, SH3GL2, IL1R2, PRLHR, ERBB2, KEL, FCER2, GSDMC, KCNMB2, GAD2, OR52N4, ZAP70, SLC28A2, IKZF3, SLAMF6, PCDH15, BTLA, KCNJ6, PENK, NTRK1, CHRNB2, GPR83, KCNK16, GLRA1, GLRA3, UNC93A, FCRL2, FCRL1, KCNJ10, LY9, KCNIP2, KCNIP1, FCRL5, FCRL4, FCRL3, CEACAM8, MAS1L, DPP6, XCR1, SLC22A…	634	4121	18224	1.43688	1.95377e-06	6.51258e-07	8.04725e-06
GOTERM_CC_DIRECT	GO:0005615~extracellular space	84	0.0982135	2.05813e-07	S100A4, RETNLB, INSL4, GDF7, MMP8, C6ORF58, SPINK2, IL13, HP, DLK1, MMP3, SCGB1A1, TTR, SERPINA9, IAPP, SAA1, PPP1R1A, HIST1H2BJ, CEACAM8, MS4A1, APOH, LBP, LGI1, IL13RA2, INA, ADAMTS20, IL26, FGF23, CST1, IL24, SLIT1, IL20, CHGA, PPBP, EREG, CD40LG, SCGB1D2, CST4, CA6, IL36B, NPPC, SERPINB3, CSF3, MDS2, SERPINA10, VPREB3, ADCYAP1, CPN1, PCSK2, CCL24, AZU1, PCSK1, CCL21, PRSS3, PIP, SFTPC, PTX3, …	634	1347	18224	1.79253	6.77103e-05	1.6928e-05	0.000278896
GOTERM_CC_DIRECT	GO:0008076~voltage-gated potassium channel complex	16	0.0187073	3.31899e-07	KCNC1, KCNB2, KCNB1, KCNA1, KCNA3, KCNA5, KCNIP2, KCNIP1, LRRC26, KCNMB2, KCNJ6, CNTN2, KCNE2, KCNQ2, DPP6, ABCC8	634	88	18224	5.22627	0.000109189	2.18387e-05	0.000449753
GOTERM_BP_DIRECT	GO:0006813~potassium ion transport	15	0.0175381	9.66838e-07	HCN1, KCNK16, KCNC1, SLC12A1, KCNB2, KCNA1, KCNA3, KCNJ10, ATP1A2, KCNA5, KCNIP2, KCNMB2, KCNJ6, KCNQ2, ABCC8	594	82	16792	5.17122	0.00222994	0.00222994	0.00169017
GOTERM_BP_DIRECT	GO:0034765~regulation of ion transmembrane transport	17	0.0198765	1.73924e-06	HCN1, KCNK16, KCNJ6, SCN3A, KCNB2, KCNB1, KCNA1, CACNA1I, ASIC2, KCNH6, KCNA3, KCNJ10, SCN7A, KCNQ2, CACNA2D2, SCN4A, CACNA1B	594	111	16792	4.32954	0.00400785	0.00200594	0.00304041
GOTERM_BP_DIRECT	GO:0006955~immune response	36	0.0420915	2.60347e-06	CSF3, IL1R2, C7, VPREB3, IL13, CCL24, CXCR5, CCL21, CNR2, CEACAM8, ZAP70, IGLL1, CD22, HLA-DOB, CD27, TLR10, CR2, IL26, CCL19, IL24, IL20, TNFSF8, NCR3, CCR7, PPBP, TENM1, LAX1, CCR4, CXCL13, CD40LG, AIRE, IL36B, CD79B, ITGAD, PTGDR2, OPRD1	594	421	16792	2.41733	0.00599339	0.0020018	0.00455118
GOTERM_BP_DIRECT	GO:0007268~chemical synaptic transmission	24	0.028061	1.46769e-05	GJD2, SNAP91, GRIK2, TACR2, NPBWR1, GLRA3, KCNA1, ASIC2, NRXN1, KCNIP2, KCNMB2, GAD2, CBLN1, SSTR3, NPY, PENK, GRIA2, SLC18A1, KCNQ2, PTGDR2, SST, UNC13A, CACNA1B, OPRD1	594	240	16792	2.82694	0.0333214	0.00843651	0.0256544
GOTERM_MF_DIRECT	GO:0005179~hormone activity	14	0.0163689	1.50342e-05	LEP, TTR, CGA, RETNLB, INSL4, INS-IGF2, IAPP, NPPC, IGF1, IGF2, ADIPOQ, CHGB, SST, EPO	568	94	16881	4.42639	0.00991824	0.00991824	0.0225053
GOTERM_CC_DIRECT	GO:0009897~external side of plasma membrane	22	0.0257226	1.77005e-05	GLRA1, SELL, FCER2, TNFRSF13B, TNFRSF13C, IL13, CD48, CCR7, CD19, CXCR5, SLC2A4, CCR4, CD40LG, MS4A1, IGLL1, CHRNB2, CD79B, CD79A, IGLL5, CD5, CD27, CD28	634	213	18224	2.96891	0.0058066	0.000970116	0.0239832
GOTERM_BP_DIRECT	GO:0007187~G-protein coupled receptor signaling pathway, coupled to cyclic nucleotide second messenger	10	0.0116921	2.75127e-05	SSTR3, NPY, CHRM2, NPBWR1, CNR1, CNR2, XCR1, TSHR, PTGDR2, OPRD1	594	46	16792	6.14551	0.0615518	0.0126251	0.0480855
GOTERM_CC_DIRECT	GO:0043005~neuron projection	23	0.0268918	2.91635e-05	S100A4, STAR, GLRA1, NPBWR1, STMN4, KIF5C, SPINK2, BRS3, RPH3A, SCGN, SSTR3, SLC17A6, GPM6A, TENM1, KLHL14, RASGRP2, LGI3, NRSN1, PTGDR2, UNC13A, CD27, S100A1, OPRD1	634	237	18224	2.78955	0.00954903	0.00136976	0.0395119
GOTERM_BP_DIRECT	GO:0002250~adaptive immune response	17	0.0198765	6.98025e-05	ITK, SIT1, THEMIS, TNFRSF13B, TNFRSF13C, EOMES, TNFRSF17, FCAMR, FCRL4, TRAT1, PRKCB, BTLA, LAX1, ZAP70, CLEC4C, CD79B, CD79A	594	148	16792	3.24716	0.148861	0.0265057	0.121956
GOTERM_BP_DIRECT	GO:0071805~potassium ion transmembrane transport	15	0.0175381	9.41396e-05	HCN1, KCNK16, KCNC1, KCNB2, KCNB1, KCNA1, KCNA3, KCNA5, KCNIP2, KCNIP1, KCNMB2, KCNH6, KCNE2, KCNQ2, ABCC8	594	121	16792	3.50447	0.195375	0.0305768	0.164443
GOTERM_BP_DIRECT	GO:0006814~sodium ion transport	12	0.0140305	0.000124954	SLC38A4, SLC4A10, SLC12A1, SLC17A6, SCN3A, SLC38A8, SLC12A3, SLC5A8, SCN7A, ATP1A2, SLC5A7, SCN4A	594	81	16792	4.18805	0.250641	0.0354244	0.218214
GOTERM_CC_DIRECT	GO:0030054~cell junction	33	0.0385839	0.000156488	SYT4, GLRA1, GRIK2, GLRA3, KCNA1, FRRS1L, GAD2, LRRTM3, RASGRP2, LGI3, PRIMA1, LGI1, DSCAM, GABRG2, GABRG3, SVOP, ARC, GABRA1, CNTNAP4, KCNB1, RIMBP2, CACNG5, GJB6, NRXN1, RPH3A, CBLN1, SLC17A6, GRIA2, CHRM2, CHRM1, CHRNB2, UNC13A, NEURL1	634	459	18224	2.0666	0.0501854	0.00641539	0.211847
GOTERM_MF_DIRECT	GO:0005251~delayed rectifier potassium channel activity	8	0.00935366	0.000166135	KCNC1, KCNB2, KCNB1, KCNA1, KCNA3, KCNE2, KCNA5, KCNQ2	568	36	16881	6.60446	0.104306	0.0535889	0.248431
GOTERM_CC_DIRECT	GO:0045202~synapse	18	0.0210457	0.000197546	GABRA1, GLRA1, RIMBP2, KCNA1, PCDH15, RPH3A, FRRS1L, SCGN, SHISA8, CHRM2, CHRM1, RASGRP2, CNTN2, SLC5A7, LGI1, PRIMA1, SH3GL2, DSCAM	634	181	18224	2.85857	0.0629315	0.00719609	0.267361
GOTERM_CC_DIRECT	GO:0031090~organelle membrane	12	0.0140305	0.000207625	CYP4F8, MAP1LC3C, CYP2F1, CYP1A1, UGT2B11, CYP4F22, DHRS9, RPE65, SRD5A2, CYP1A2, UGT2B10, UGT2B28	634	87	18224	3.96476	0.0660343	0.00680827	0.280984
GOTERM_BP_DIRECT	GO:0042593~glucose homeostasis	13	0.0151997	0.000228413	LEP, SLC2A4, ERO1B, RFX6, KCNB1, CNR1, FFAR1, PAX6, NEUROD1, SLC30A8, ADIPOQ, STXBP5L, G6PC2	594	101	16792	3.63863	0.409902	0.056923	0.398551
GOTERM_BP_DIRECT	GO:0007399~nervous system development	24	0.028061	0.000229379	RBFOX1, FGF19, CPLX2, SOX14, CNTFR, PLPPR1, P2RX5, PCSK2, MYT1L, BARX1, CBLN1, SLC4A10, CHRDL1, SRRM4, TENM1, CHRM2, CHRM1, NRSN1, KCNQ2, LGI1, TSHR, SIM1, DSCAM, NEURL1	594	287	16792	2.36399	0.411216	0.0515912	0.400233
GOTERM_BP_DIRECT	GO:0045471~response to ethanol	13	0.0151997	0.000329126	LEP, CSF3, PENK, SLC2A4, STAR, NTRK1, CNR1, NPPC, IL13, CHRNB2, ADIPOQ, CD27, ADCYAP1	594	105	16792	3.50002	0.53237	0.0667647	0.573806
GOTERM_MF_DIRECT	GO:0005509~calcium ion binding	43	0.0502759	0.000343709	S100A4, MYL7, SYT4, OCM, MMP8, NELL2, CABP7, DLK1, MMP3, MMRN1, KCNIP2, DNASE1L3, KCNIP1, ANXA8, DGKB, CRB2, FSTL5, RASGRP2, PRSS3, EFCAB1, S100A1, S100A2, CDHR1, CAPSL, HPCAL4, PADI3, PCDH15, NRXN1, RPH3A, CPS1, SLIT1, CDH12, SCGN, WDR49, ANXA8L1, DSG3, SYT16, RHBDL3, CASQ1, PLA2G2D, CDH10, CACNA1B, PLA2G2F	568	717	16881	1.78238	0.203811	0.0731586	0.513333
GOTERM_BP_DIRECT	GO:0019228~neuronal action potential	7	0.00818445	0.000366669	SCN3A, GRIK2, KCNA1, CACNA1I, SCN7A, SCN4A, KCNMB2	594	28	16792	7.06734	0.571213	0.0681339	0.639062
GOTERM_BP_DIRECT	GO:0042113~B cell activation	7	0.00818445	0.000448658	IKZF3, CXCR5, LAX1, ZAP70, CHRNB2, CD79A, PRKCB	594	29	16792	6.82364	0.645193	0.0766126	0.781431
GOTERM_BP_DIRECT	GO:0008016~regulation of heart contraction	7	0.00818445	0.00065496	TNNT2, DES, CHRM2, KCNIP2, S100A1, FOXN4, CACNA1B	594	31	16792	6.3834	0.779707	0.102424	1.13881
GOTERM_BP_DIRECT	GO:0007628~adult walking behavior	7	0.00818445	0.00065496	GLRA1, CNTN2, PCDH15, KCNJ10, CEND1, ZIC1, KLHL1	594	31	16792	6.3834	0.779707	0.102424	1.13881
GOTERM_BP_DIRECT	GO:0032496~response to lipopolysaccharide	16	0.0187073	0.000717831	CYP1A1, IL13, GJB6, CYP1A2, CPS1, SCGB1A1, CCR7, PPBP, PENK, CXCL13, CNR1, CNR2, LBP, ABCC8, CD27, EPO	594	164	16792	2.75799	0.809493	0.104648	1.24749
GOTERM_BP_DIRECT	GO:0008544~epidermis development	11	0.0128613	0.000808409	DCT, COL17A1, LAMA3, LCE1E, KRT16, CASP14, SPRR1B, SPRR2A, BNC1, ACER1, KRT31	594	85	16792	3.65839	0.845471	0.110157	1.40385
GOTERM_BP_DIRECT	GO:0006954~inflammatory response	27	0.0315686	0.00100738	IL13, CCL24, AZU1, AGTR2, CCL21, CNR2, ZAP70, XCR1, PTX3, CD27, SCG2, TLR10, NLRP4, CCL19, IL26, CD5L, IL24, NCR3, CCR7, PPBP, CXCL13, CD40LG, KRT16, CCR4, IL36B, MEP1B, PLA2G2D	594	379	16792	2.01391	0.902434	0.127939	1.74652
GOTERM_CC_DIRECT	GO:0043204~perikaryon	12	0.0140305	0.00113952	PCSK2, GLRA1, PENK, KCNB2, GRIK2, GLRA3, KCNB1, RBFOX3, KCNA1, CNR2, SLC5A7, NEURL1	634	106	18224	3.25409	0.31279	0.0335265	1.53316
GOTERM_CC_DIRECT	GO:0045211~postsynaptic membrane	18	0.0210457	0.00114805	GABRG2, ARC, GABRG3, GABRA1, GLRA1, GRIK2, KCNB1, GLRA3, CACNG5, CBLN1, GRIA2, LRRTM3, CHRM2, CHRM1, GRIP2, CHRNB2, NEURL1, OPRD1	634	211	18224	2.45214	0.314718	0.031003	1.54455
GOTERM_BP_DIRECT	GO:0030216~keratinocyte differentiation	10	0.0116921	0.00139175	LOR, LCE1E, EREG, KRT16, SPRR1B, SPRR2A, ACER1, PAX6, CERS3, PRR9	594	76	16792	3.71965	0.959877	0.163606	2.4053
GOTERM_CC_DIRECT	GO:0043025~neuronal cell body	23	0.0268918	0.00156294	CPLX2, GLRA1, STAR, KNCN, KCNA1, ASIC2, BRS3, NRXN1, KLHL1, SLC4A10, PENK, GPM6A, CCR4, CHRM2, IAPP, NTRK1, KLHL14, CNR2, CNTN2, NRSN1, SRD5A2, SST, CACNA1B	634	315	18224	2.0988	0.402266	0.0388121	2.09728
GOTERM_MF_DIRECT	GO:0005102~receptor binding	24	0.028061	0.00196722	LPL, ITK, INSL4, CADM3, BLK, ICAM3, CNTFR, HSPA1A, NRXN1, KCNA5, ADIPOQ, TESPA1, ADCYAP1, NCR3, TNFSF8, SSTR3, LAMA3, NPY, IAPP, RSPO2, ZAP70, NPPC, LBP, LGI1	568	353	16881	2.02063	0.728976	0.278474	2.90499
GOTERM_CC_DIRECT	GO:0016021~integral component of membrane	213	0.249041	0.00221319	SCN3A, SYT4, NELL2, STOML3, PRRT4, PLPPR1, FRRS1L, CD48, ADAM2, CLEC4C, PI16, GJD2, MRLN, ATRNL1, CDHR1, PLD5, TIMD4, CYP1A2, TMEM132D, CCR7, CD37, HEPACAM, CCR4, HAS1, CD40LG, IL1R2, RTP5, PRLHR, ERBB2, KEL, FCER2, KCNMB2, OR52N4, HLA-DOB, MGAT4C, ACER1, SLAMF6, PCDH15, SYNGR4, BTLA, CHRNB2, C6ORF10, NXPE1, NXPE2, GPR83, KCNK16, GLRA1, GLRA3, UNC93A, FCRL2, FCRL1, KCNJ10, LY9, FCRL5, FCRL4, FCRL…	634	5163	18224	1.18586	0.517583	0.0507353	2.95778
GOTERM_BP_DIRECT	GO:0050796~regulation of insulin secretion	9	0.0105229	0.0024044	LEP, RFX6, KCNB1, CNR1, NEUROD1, KCNA5, ABCC8, CACNA2D2, G6PC2	594	67	16792	3.79738	0.996145	0.253642	4.12101
GOTERM_BP_DIRECT	GO:0001508~action potential	5	0.00584604	0.00253842	GJD2, GLRA1, KCNB1, CHRNB2, KCNMB2	594	17	16792	8.31452	0.997173	0.254301	4.34593
GOTERM_BP_DIRECT	GO:0006821~chloride transport	7	0.00818445	0.00261001	SLC26A3, GABRG2, SLC4A10, GABRG3, GABRA1, GLRA1, GLRA3	594	40	16792	4.94714	0.997605	0.249752	4.46588
GOTERM_BP_DIRECT	GO:0050853~B cell receptor signaling pathway	8	0.00935366	0.00277341	CD19, BLK, ZAP70, IGLL1, CD79B, CD79A, IGLL5, PRKCB	594	54	16792	4.18805	0.998359	0.252848	4.73911
GOTERM_CC_DIRECT	GO:0030672~synaptic vesicle membrane	8	0.00935366	0.00281641	GAD2, SVOP, SLC17A6, SYT4, SLC18A1, RPH3A, ABCC8, SYNGR4	634	55	18224	4.18102	0.604619	0.0599859	3.74977
GOTERM_BP_DIRECT	GO:0007218~neuropeptide signaling pathway	11	0.0128613	0.00300621	GPR83, PRLHR, NPY, GLRA1, PENK, TENM1, GLRA3, NPBWR1, PTGDR2, OPRD1, ADCYAP1	594	101	16792	3.07884	0.999043	0.260848	5.12713
GOTERM_BP_DIRECT	GO:0010560~positive regulation of glycoprotein biosynthetic process	3	0.00350762	0.00364759	CCL21, CCL19, IGF1	594	3	16792	28.2694	0.999783	0.296417	6.18845
GOTERM_BP_DIRECT	GO:0018894~dibenzo-p-dioxin metabolic process	3	0.00350762	0.00364759	STAR, SRD5A2, CYP1A2	594	3	16792	28.2694	0.999783	0.296417	6.18845
GOTERM_MF_DIRECT	GO:0005200~structural constituent of cytoskeleton	11	0.0128613	0.00391299	LOR, INA, KRT6A, DES, KRT16, TUBA3C, BFSP2, KRT31, ACTL6B, SYNM, TUBA4B	568	110	16881	2.97201	0.925682	0.405408	5.70067
GOTERM_CC_DIRECT	GO:0030141~secretory granule	9	0.0105229	0.00406738	CHGA, ZP2, NPPC, RPH3A, SLC30A8, SCGB1A1, CHGB, SCG2, STXBP5L	634	74	18224	3.49595	0.738389	0.0803903	5.37317
GOTERM_BP_DIRECT	GO:0007267~cell-cell signaling	19	0.0222149	0.0040831	CGA, INSL4, FCRL2, IL26, IL13, ADCYAP1, TNFSF8, CCL24, PCSK1, BARX1, SSTR3, EREG, CCL21, CXCL13, IAPP, SRD5A2, FGFBP1, TSHR, SST	594	254	16792	2.11464	0.999921	0.314692	6.90271
GOTERM_BP_DIRECT	GO:0045060~negative thymic T cell selection	4	0.00467683	0.00584795	CCR7, ZAP70, AIRE, CD28	594	11	16792	10.2798	0.999999	0.405995	9.74502
GOTERM_CC_DIRECT	GO:0031225~anchored component of membrane	11	0.0128613	0.0059853	CD48, LPL, GAD2, CNTN5, CD177, CEACAM8, CNTN2, SYCE1, CNTFR, ALPP, XPNPEP2	634	113	18224	2.79814	0.86125	0.109686	7.81291
GOTERM_BP_DIRECT	GO:0060078~regulation of postsynaptic membrane potential	5	0.00584604	0.0067845	HCN1, SCN3A, SCN7A, SCN4A, ADCYAP1	594	22	16792	6.42485	1	0.441319	11.2199
GOTERM_BP_DIRECT	GO:0021759~globus pallidus development	3	0.00350762	0.00712449	ARX, KCNC1, NKX2-1	594	4	16792	21.202	1	0.445462	11.7497
GOTERM_BP_DIRECT	GO:0045759~negative regulation of action potential	3	0.00350762	0.00712449	CNR1, CNR2, CHRNB2	594	4	16792	21.202	1	0.445462	11.7497
GOTERM_MF_DIRECT	GO:0005267~potassium channel activity	6	0.00701525	0.00752956	HCN1, KCNK16, KCNA1, KCNQ2, ABCC8, KCNIP1	568	37	16881	4.81947	0.993336	0.566197	10.6985
GOTERM_MF_DIRECT	GO:0008201~heparin binding	13	0.0151997	0.00784065	LPL, SERPINA10, SELL, C6ORF15, SLIT1, AZU1, CXCL13, SAA1, TENM1, RSPO2, APOH, FGFBP1, PLA2G2D	568	160	16881	2.41476	0.994586	0.525526	11.1166
GOTERM_CC_DIRECT	GO:0005623~cell	10	0.0116921	0.007996	NPY, CXCL13, CCL21, KEL, NELL2, CP, SLC30A8, SLIT1, GPR12, MT4	634	100	18224	2.87445	0.928728	0.136478	10.308
GOTERM_BP_DIRECT	GO:0035094~response to nicotine	6	0.00701525	0.00924615	PENK, STAR, CNR1, IL13, CHRNB2, ATP1A2	594	37	16792	4.58422	1	0.5227	14.989
GOTERM_BP_DIRECT	GO:0071320~cellular response to cAMP	7	0.00818445	0.00970314	HCN1, SLC26A3, GPD1, PENK, STAR, CPS1, ADIPOQ	594	52	16792	3.80549	1	0.527853	15.6718
GOTERM_BP_DIRECT	GO:0019233~sensory perception of pain	7	0.00818445	0.00970314	PENK, IAPP, CNR1, CNR2, CHRNB2, OPRD1, ADCYAP1	594	52	16792	3.80549	1	0.527853	15.6718
GOTERM_BP_DIRECT	GO:0009749~response to glucose	8	0.00935366	0.00995666	COL4A3, LPL, NEUROD1, SLC30A8, ADIPOQ, GPAM, NKX2-2, ACVR1C	594	68	16792	3.32581	1	0.525421	16.0485
GOTERM_MF_DIRECT	GO:0015459~potassium channel regulator activity	6	0.00701525	0.010471	KCNE2, DPP6, KCNIP2, KCNIP1, LRRC26, KCNMB2	568	40	16881	4.45801	0.999069	0.582035	14.5798
GOTERM_BP_DIRECT	GO:0007411~axon guidance	13	0.0151997	0.0108593	DCC, ARX, ATOH1, GDF7, TNR, NTRK1, KIF5C, CNTN2, PAX6, NKX2-1, NRXN1, LGI1, SLIT1	594	159	16792	2.31133	1	0.545179	17.3765
GOTERM_BP_DIRECT	GO:0006953~acute-phase response	6	0.00701525	0.0115305	SAA2-SAA4, SAA1, ITIH4, HP, LBP, EPO	594	39	16792	4.34913	1	0.555795	18.3511
GOTERM_BP_DIRECT	GO:0072540~T-helper 17 cell lineage commitment	3	0.00350762	0.0115972	SLAMF6, LY9, IRF4	594	5	16792	16.9616	1	0.547146	18.4474
GOTERM_BP_DIRECT	GO:0006937~regulation of muscle contraction	4	0.00467683	0.0119232	TNNT2, TNNT3, TNNT1, KCNA1	594	14	16792	8.07696	1	0.546753	18.9163
GOTERM_BP_DIRECT	GO:0002009~morphogenesis of an epithelium	4	0.00467683	0.0119232	KRT6A, KRT16, TBX4, PCDH15	594	14	16792	8.07696	1	0.546753	18.9163
GOTERM_BP_DIRECT	GO:0051491~positive regulation of filopodium assembly	5	0.00584604	0.0124076	CCR7, GPM6A, CCL21, TENM1, NEURL1	594	26	16792	5.43642	1	0.551025	19.6085
GOTERM_BP_DIRECT	GO:0070098~chemokine-mediated signaling pathway	8	0.00935366	0.0124845	CCL24, CXCR5, PPBP, CXCL13, CCR4, CCL21, CCL19, XCR1	594	71	16792	3.18528	1	0.543426	19.7178
GOTERM_MF_DIRECT	GO:0005249~voltage-gated potassium channel activity	7	0.00818445	0.0129057	HCN1, KCNC1, KCNB1, KCNA1, KCNH6, KCNE2, KCNQ2	568	58	16881	3.58691	0.999818	0.615923	17.6728
GOTERM_BP_DIRECT	GO:0030154~cell differentiation	27	0.0315686	0.0135685	KRT6A, CDX1, CPLX2, BLK, DLK1, TDRD12, ZIC1, ACVR1C, HEMGN, TCP11, SRRM4, SRD5A2, SPIC, SCX, SIM1, C9ORF24, INA, ACER1, FGF23, MAL, FOXN4, MYT1L, CHRDL1, COL19A1, ETV3L, BNC1, FCRLA	594	462	16792	1.65211	1	0.563999	21.2446
GOTERM_BP_DIRECT	GO:1901379~regulation of potassium ion transmembrane transport	4	0.00467683	0.014519	KCNE2, DPP6, KCNIP2, KCNIP1	594	15	16792	7.5385	1	0.579328	22.5607
GOTERM_BP_DIRECT	GO:0001964~startle response	4	0.00467683	0.014519	GLRA1, PENK, KCNA1, PCDH15	594	15	16792	7.5385	1	0.579328	22.5607
GOTERM_BP_DIRECT	GO:0045104~intermediate filament cytoskeleton organization	4	0.00467683	0.014519	KRT6A, KRT16, BFSP2, SYNM	594	15	16792	7.5385	1	0.579328	22.5607
GOTERM_BP_DIRECT	GO:0001707~mesoderm formation	5	0.00584604	0.0160784	DKK1, HAND1, CRB2, EOMES, SCX	594	28	16792	5.0481	1	0.607675	24.6751
GOTERM_BP_DIRECT	GO:0086010~membrane depolarization during action potential	5	0.00584604	0.0160784	SCN3A, CACNA1I, SCN7A, SCN4A, CACNA1B	594	28	16792	5.0481	1	0.607675	24.6751
GOTERM_CC_DIRECT	GO:0005882~intermediate filament	10	0.0116921	0.0169475	KRT73, KRT72, KRT6A, DES, KRT16, BFSP2, KRT13, KRT31, SYNM, KRT4	634	113	18224	2.54376	0.996388	0.256194	20.6755
GOTERM_BP_DIRECT	GO:2000107~negative regulation of leukocyte apoptotic process	3	0.00350762	0.0169912	CCR7, CCL21, CCL19	594	6	16792	14.1347	1	0.619061	25.8874
GOTERM_BP_DIRECT	GO:0001768~establishment of T cell polarity	3	0.00350762	0.0169912	CCR7, CCL21, CCL19	594	6	16792	14.1347	1	0.619061	25.8874
GOTERM_CC_DIRECT	GO:0072562~blood microparticle	12	0.0140305	0.0171562	FCN2, ITIH4, HSPA6, IGLL1, HP, CD5L, HSPA1A, CP, HBE1, IGLL5, HPR, C8G	634	152	18224	2.2693	0.996632	0.247736	20.9033
GOTERM_MF_DIRECT	GO:0046934~phosphatidylinositol-4,5-bisphosphate 3-kinase activity	7	0.00818445	0.0175333	FGF19, CD19, EREG, ERBB2, FGF23, TRAT1, CD28	568	62	16881	3.35549	0.999992	0.690491	23.2655
GOTERM_CC_DIRECT	GO:0000788~nuclear nucleosome	6	0.00701525	0.0176838	HIST1H2BO, HIST1H2BM, HIST1H2BF, HIST1H2BJ, HIST1H3D, IRF4	634	44	18224	3.9197	0.997177	0.243857	21.4768
GOTERM_BP_DIRECT	GO:0002376~immune system process	5	0.00584604	0.018143	FCMR, CD300LG, IDO2, HP, CD5L	594	29	16792	4.87403	1	0.634539	27.391
GOTERM_BP_DIRECT	GO:0042102~positive regulation of T cell proliferation	7	0.00818445	0.0188643	LEP, CARMIL2, CD40LG, BTNL2, TNFRSF13C, CCL19, CD28	594	60	16792	3.29809	1	0.640359	28.3179
GOTERM_MF_DIRECT	GO:0019825~oxygen binding	6	0.00701525	0.0201762	CYP4F8, CYP2F1, CYP1A1, CYP1A2, HBE1, MB	568	47	16881	3.79405	0.999999	0.707272	26.2984
GOTERM_MF_DIRECT	GO:0008083~growth factor activity	12	0.0140305	0.0209808	FGF19, LEP, CSF3, DKK1, PPBP, EREG, GDF7, PROK1, FGF23, IGF1, IGF2, BMP5	568	162	16881	2.20149	0.999999	0.690106	27.1994
GOTERM_BP_DIRECT	GO:0030073~insulin secretion	5	0.00584604	0.0227472	LEP, GPR119, FFAR1, NEUROD1, SLC30A8	594	31	16792	4.55957	1	0.701055	33.1186
GOTERM_BP_DIRECT	GO:0002606~positive regulation of dendritic cell antigen processing and presentation	3	0.00350762	0.0232361	CCR7, CCL21, CCL19	594	7	16792	12.1154	1	0.700709	33.7011
GOTERM_BP_DIRECT	GO:0021796~cerebral cortex regionalization	3	0.00350762	0.0232361	EOMES, PAX6, DMRTA2	594	7	16792	12.1154	1	0.700709	33.7011
GOTERM_CC_DIRECT	GO:0030424~axon	15	0.0175381	0.0232559	HCN1, DCC, GABRG2, SYT4, KCNB1, STMN4, IGF2BP1, KCNA3, GAD2, HEPACAM, NTRK1, CNR1, SLC5A7, UNC13A, DSCAM	634	222	18224	1.94219	0.999566	0.296642	27.3023
GOTERM_BP_DIRECT	GO:0051260~protein homooligomerization	13	0.0151997	0.0233977	KCNC1, GLRA1, KCNB2, GLRA3, KCNB1, KCTD19, KCNA1, KCNA3, KCNA5, ADIPOQ, KCTD4, P2RX2, LGI1	594	177	16792	2.07628	1	0.695297	33.8926
GOTERM_BP_DIRECT	GO:0007586~digestion	7	0.00818445	0.0234526	NPY, MLNR, PRSS3, MEP1A, MEP1B, FABP2, SST	594	63	16792	3.14104	1	0.688357	33.9575
GOTERM_BP_DIRECT	GO:0045860~positive regulation of protein kinase activity	6	0.00701525	0.0244379	AZU1, CCR7, EREG, CCL21, CCL19, ADCYAP1	594	47	16792	3.60885	1	0.695829	35.1127
GOTERM_MF_DIRECT	GO:0046982~protein heterodimerization activity	25	0.0292302	0.0246146	IKZF3, SOX14, HIST1H2BF, KCNB2, KCNB1, ERBB2, HIST1H2AD, DMRTA2, MID2, HIST1H2BO, TTR, HIST1H2BM, GAD2, HAND1, TENM1, CXCL13, MAPK4, HIST1H2BJ, HIST1H2AI, NEUROD1, CHRNB2, HIST1H3D, SYT16, SCX, SIM1	568	465	16881	1.59785	1	0.719464	31.1415
GOTERM_CC_DIRECT	GO:0043679~axon terminus	6	0.00701525	0.0249217	NTS, PENK, CHRM2, CHRM1, KCNA1, OPRD1	634	48	18224	3.59306	0.999752	0.303025	28.9646
GOTERM_CC_DIRECT	GO:0030425~dendrite	20	0.0233842	0.0252897	HCN1, KCNC1, CPLX2, CNTNAP4, SYT4, GLRA1, KCNB2, KCNB1, GLRA3, KCNA1, KCNIP1, KLHL1, PCSK2, PENK, CHRM2, CHRM1, NTRK1, CNR2, SLC5A7, CACNA1B	634	335	18224	1.71609	0.999781	0.296114	29.327
GOTERM_BP_DIRECT	GO:0050873~brown fat cell differentiation	5	0.00584604	0.0252919	SLC2A4, MRAP, FABP4, ADIPOQ, MB	594	32	16792	4.41709	1	0.70095	36.0986
GOTERM_MF_DIRECT	GO:0004869~cysteine-type endopeptidase inhibitor activity	5	0.00584604	0.0263124	LCN1, CST4, BIRC7, CST1, SERPINB3	568	34	16881	4.3706	1	0.717129	32.9141
GOTERM_BP_DIRECT	GO:0031424~keratinization	6	0.00701525	0.0265142	LOR, LCE1E, KRT16, CASP14, SPRR1B, SPRR2A	594	48	16792	3.53367	1	0.71089	37.4851
GOTERM_BP_DIRECT	GO:0008217~regulation of blood pressure	7	0.00818445	0.0268948	LEP, CHGA, AGTR2, NPY, BRS3, ATP1A2, CACNA1B	594	65	16792	3.04439	1	0.708968	37.911
GOTERM_BP_DIRECT	GO:0010951~negative regulation of endopeptidase activity	10	0.0116921	0.0276232	COL4A3, LCN1, SERPINA9, SERPINA10, CRB2, ITIH4, SPINK4, SERPINB3, A2ML1, ITIH6	594	121	16792	2.33631	1	0.711724	38.7185
GOTERM_BP_DIRECT	GO:0007010~cytoskeleton organization	12	0.0140305	0.0277881	CCL24, LOR, ARC, DES, KRT16, BLK, TUBA3C, KRT13, KRT31, ACTL6B, TUBA4B, KRT4	594	161	16792	2.10703	1	0.70705	38.8999
GOTERM_BP_DIRECT	GO:0051968~positive regulation of synaptic transmission, glutamatergic	4	0.00467683	0.0278618	TNR, NTRK1, NRXN1, ADCYAP1	594	19	16792	5.95144	1	0.701284	38.9808
GOTERM_MF_DIRECT	GO:0042923~neuropeptide binding	4	0.00467683	0.0280834	SSTR3, NPBWR1, PTGDR2, OPRD1	568	20	16881	5.94401	1	0.716076	34.7179
GOTERM_MF_DIRECT	GO:0005248~voltage-gated sodium channel activity	4	0.00467683	0.0280834	HCN1, SCN3A, SCN7A, SCN4A	568	20	16881	5.94401	1	0.716076	34.7179
GOTERM_BP_DIRECT	GO:0030183~B cell differentiation	7	0.00818445	0.028735	CR2, CD40LG, NTRK1, AICDA, CD79B, CD79A, TSHR	594	66	16792	2.99827	1	0.705953	39.9319
GOTERM_BP_DIRECT	GO:0051897~positive regulation of protein kinase B signaling	8	0.00935366	0.0288662	LEP, CSF3, CCR7, CCL21, IL26, CCL19, IGF2, CD28	594	84	16792	2.69232	1	0.701126	40.0736
GOTERM_CC_DIRECT	GO:0001772~immunological synapse	5	0.00584604	0.0293051	CD37, CARMIL2, ZAP70, RHOH, CD28	634	34	18224	4.22713	0.999944	0.323903	33.1719
GOTERM_CC_DIRECT	GO:0005861~troponin complex	3	0.00350762	0.0293498	TNNT2, TNNT3, TNNT1	634	8	18224	10.7792	0.999945	0.314048	33.2136
GOTERM_BP_DIRECT	GO:0060046~regulation of acrosome reaction	3	0.00350762	0.0302653	SERPINA10, ZP2, SPINK2	594	8	16792	10.601	1	0.712044	41.5651
GOTERM_BP_DIRECT	GO:0045576~mast cell activation	3	0.00350762	0.0302653	CD48, CHGA, RHOH	594	8	16792	10.601	1	0.712044	41.5651
GOTERM_BP_DIRECT	GO:0050862~positive regulation of T cell receptor signaling pathway	3	0.00350762	0.0302653	CCR7, TRAT1, TESPA1	594	8	16792	10.601	1	0.712044	41.5651
GOTERM_BP_DIRECT	GO:0034695~response to prostaglandin E	3	0.00350762	0.0302653	CCR7, CCL21, CCL19	594	8	16792	10.601	1	0.712044	41.5651
GOTERM_BP_DIRECT	GO:0018149~peptide cross-linking	6	0.00701525	0.0309959	LOR, LCE1E, SPRR1B, SPRR2A, TGM4, PRR9	594	50	16792	3.39232	1	0.714492	42.3299
GOTERM_BP_DIRECT	GO:0019229~regulation of vasoconstriction	4	0.00467683	0.0319401	ASIC2, KCNA5, ATP1A2, KCNMB2	594	20	16792	5.65387	1	0.719279	43.3045
GOTERM_BP_DIRECT	GO:0050850~positive regulation of calcium-mediated signaling	4	0.00467683	0.0319401	P2RX5, P2RX2, ZAP70, TRAT1	594	20	16792	5.65387	1	0.719279	43.3045
GOTERM_BP_DIRECT	GO:0007269~neurotransmitter secretion	6	0.00701525	0.0334041	GAD2, NRXN1, SLC5A7, SLC22A2, UNC13A, CACNA1B	594	51	16792	3.32581	1	0.729494	44.7848
GOTERM_CC_DIRECT	GO:0045111~intermediate filament cytoskeleton	6	0.00701525	0.0338271	INA, DES, CARMIL2, TRIM29, KRT13, KRT4	634	52	18224	3.31667	0.999988	0.342507	37.2694
GOTERM_BP_DIRECT	GO:0048015~phosphatidylinositol-mediated signaling	9	0.0105229	0.0340177	FGF19, CD19, EREG, NTRK1, ERBB2, FGF23, IGF1, TRAT1, CD28	594	106	16792	2.40023	1	0.730197	45.3943
GOTERM_MF_DIRECT	GO:0005125~cytokine activity	12	0.0140305	0.0355873	CSF3, GDF7, CD40LG, IL36B, IL26, IL13, IL24, ADIPOQ, BMP5, TNFSF8, SCG2, IL20	568	176	16881	2.02637	1	0.777211	41.87
GOTERM_BP_DIRECT	GO:0006936~muscle contraction	9	0.0105229	0.0356801	MYL7, DES, GLRA1, MYBPC2, TACR2, MYH11, SCN7A, KCNIP2, SCN4A	594	107	16792	2.3778	1	0.741557	47.014
GOTERM_BP_DIRECT	GO:0034220~ion transmembrane transport	14	0.0163689	0.0359238	GABRG2, UNC79, GABRG3, SLC12A1, GABRA1, GLRA1, GRIA2, GRIK2, GLRA3, ASIC2, UNC80, ATP1A2, ATP6V0A4, CASQ1	594	210	16792	1.88462	1	0.738382	47.2477
GOTERM_BP_DIRECT	GO:0006811~ion transport	10	0.0116921	0.0361143	SLC26A3, GABRA1, SLC12A1, SLC17A6, GLRA1, SLC12A3, SLCO1B1, SLC5A8, CHRNB2, LRRC26	594	127	16792	2.22593	1	0.73474	47.4296
GOTERM_MF_DIRECT	GO:0004222~metalloendopeptidase activity	9	0.0105229	0.0366082	ADAM29, ADAMTS20, ADAM2, KEL, MMP8, MEP1A, MEP1B, PAPPA2, MMP3	568	113	16881	2.36709	1	0.766485	42.7844
GOTERM_MF_DIRECT	GO:0001664~G-protein coupled receptor binding	6	0.00701525	0.0368676	NPY, SAA1, PROK1, FCN1, HSPA1A, SFTPB	568	55	16881	3.24219	1	0.74933	43.0146
GOTERM_BP_DIRECT	GO:0086009~membrane repolarization	3	0.00350762	0.0380158	KCNE2, ATP1A2, KCNIP2	594	9	16792	9.42312	1	0.747609	49.2134
GOTERM_BP_DIRECT	GO:0071435~potassium ion export	3	0.00350762	0.0380158	KCNE2, KCNA5, KCNIP2	594	9	16792	9.42312	1	0.747609	49.2134
GOTERM_BP_DIRECT	GO:0003309~type B pancreatic cell differentiation	3	0.00350762	0.0380158	INSM1, RFX6, PAX6	594	9	16792	9.42312	1	0.747609	49.2134
GOTERM_CC_DIRECT	GO:0005771~multivesicular body	4	0.00467683	0.0393145	ZP2, SLC2A4, CD79A, SFTPB	634	22	18224	5.22627	0.999998	0.375792	41.929
GOTERM_MF_DIRECT	GO:0005198~structural molecule activity	15	0.0175381	0.0398154	LOR, COL4A3, KRT6A, KRT13, KRT73, KRT72, DES, LAMA3, LCE1E, KRT16, SPRR1B, SPRR2A, KRT4, PRR9, SNTG2	568	247	16881	1.80486	1	0.757745	45.5706
GOTERM_BP_DIRECT	GO:0042130~negative regulation of T cell proliferation	5	0.00584604	0.0405105	IL20RB, FOXJ1, SCGB1A1, PLA2G2D, PLA2G2F	594	37	16792	3.82018	1	0.764668	51.4672
GOTERM_CC_DIRECT	GO:0005581~collagen trimer	8	0.00935366	0.0409525	COL4A3, COL17A1, COL19A1, FCN2, FCN1, MMP8, COL11A2, ADIPOQ	634	92	18224	2.49952	0.999999	0.377729	43.2564
GOTERM_BP_DIRECT	GO:0090023~positive regulation of neutrophil chemotaxis	4	0.00467683	0.0409744	CCR7, CCL21, CCL19, LBP	594	22	16792	5.13988	1	0.763506	51.8758
GOTERM_MF_DIRECT	GO:0051428~peptide hormone receptor binding	3	0.00350762	0.0423855	LEP, NPPC, ADCYAP1	568	10	16881	8.91602	1	0.762057	47.7114
GOTERM_BP_DIRECT	GO:0030049~muscle filament sliding	5	0.00584604	0.0440593	TNNT2, TNNT3, DES, TNNT1, MYBPC2	594	38	16792	3.71965	1	0.783471	54.5115
GOTERM_MF_DIRECT	GO:0005245~voltage-gated calcium channel activity	5	0.00584604	0.044369	TMC2, CACNA1I, CACNG5, CACNA2D2, CACNA1B	568	40	16881	3.71501	1	0.761365	49.3096
GOTERM_MF_DIRECT	GO:0004867~serine-type endopeptidase inhibitor activity	8	0.00935366	0.0447691	SERPINA9, SERPINA10, ITIH4, SPINK2, SPINK4, SERPINB3, A2ML1, ITIH6	568	97	16881	2.45114	1	0.7485	49.6264
GOTERM_MF_DIRECT	GO:0048306~calcium-dependent protein binding	6	0.00701525	0.0448038	S100A4, TNNT3, CPLX2, FCN2, NRXN1, S100A1	568	58	16881	3.07449	1	0.733223	49.6538
GOTERM_BP_DIRECT	GO:0051966~regulation of synaptic transmission, glutamatergic	4	0.00467683	0.0459225	DKK1, CNR1, ATP1A2, UNC13A	594	23	16792	4.91641	1	0.792608	56.0367
GOTERM_BP_DIRECT	GO:0007605~sensory perception of sound	10	0.0116921	0.0462417	COL4A3, CNTN5, SRRM4, P2RX2, ASIC2, PCDH15, CHRNB2, GJB6, COL11A2, ATP6V0A4	594	133	16792	2.12552	1	0.790223	56.2931
GOTERM_BP_DIRECT	GO:1902476~chloride transmembrane transport	8	0.00935366	0.0462784	SLC26A3, GABRG2, GABRG3, GABRA1, SLC12A1, GLRA1, SLC12A3, GLRA3	594	93	16792	2.43177	1	0.785825	56.3225
GOTERM_BP_DIRECT	GO:0008228~opsonization	3	0.00350762	0.0464281	FCN2, LBP, PTX3	594	10	16792	8.48081	1	0.782291	56.4422
GOTERM_BP_DIRECT	GO:0090129~positive regulation of synapse maturation	3	0.00350762	0.0464281	CAMK2B, NRXN1, NEURL1	594	10	16792	8.48081	1	0.782291	56.4422
GOTERM_BP_DIRECT	GO:0008343~adult feeding behavior	3	0.00350762	0.0464281	LEP, NPY, BRS3	594	10	16792	8.48081	1	0.782291	56.4422
GOTERM_BP_DIRECT	GO:0042391~regulation of membrane potential	7	0.00818445	0.0490551	HCN1, SLC26A3, GLRA1, KCNA1, ASIC2, KCNH6, KCNA5	594	75	16792	2.63847	1	0.796272	58.493

## Sheet: Table S8
Table S8. KEGG enrichment results of DEGs between high- and low-LINP1 expression groups
Category	Term	Count	%	PValue	Genes	List Total	Pop Hits	Pop Total	Fold Enrichment	Bonferroni	Benjamini	FDR
KEGG_PATHWAY	hsa04080:Neuroactive ligand-receptor interaction	29	0.033907	3.00663e-07	GPR83, CGA, PRLHR, GLRA1, TACR2, GRIK2, GLRA3, P2RY8, AGTR2, CNR1, PRSS3, CNR2, GABRG2, GABRG3, GABRA1, NPBWR1, BRS3, P2RX5, LEP, P2RY10, SSTR3, GRIA2, CHRM2, CHRM1, MLNR, P2RX2, CHRNB2, TSHR, OPRD1	241	277	6879	2.98832	6.64444e-05	6.64444e-05	0.000383005
KEGG_PATHWAY	hsa04060:Cytokine-cytokine receptor interaction	25	0.0292302	3.37782e-06	CSF3, IL1R2, TNFRSF13B, TNFRSF13C, IL13, CCL19, TNFRSF17, IL26, CNTFR, IL24, IL20, TNFSF8, CCL24, LEP, CCR7, CXCR5, PPBP, IL20RB, CCL21, CD40LG, CXCL13, CCR4, XCR1, CD27, EPO	241	243	6879	2.93658	0.00074622	0.00037318	0.00430281
KEGG_PATHWAY	hsa05340:Primary immunodeficiency	8	0.00935366	0.000138408	CD19, CD40LG, TNFRSF13B, TNFRSF13C, ZAP70, AIRE, AICDA, CD79A	241	34	6879	6.71613	0.0301272	0.010145	0.176171
KEGG_PATHWAY	hsa04640:Hematopoietic cell lineage	11	0.0128613	0.000835886	CSF3, IL1R2, CD37, CD19, CR2, FCER2, MS4A1, CD22, GP1BA, CD5, EPO	241	87	6879	3.60896	0.168736	0.045151	1.0596
KEGG_PATHWAY	hsa05033:Nicotine addiction	7	0.00818445	0.00240165	GABRG2, GABRG3, GABRA1, SLC17A6, GRIA2, CHRNB2, CACNA1B	241	40	6879	4.99512	0.41222	0.100828	3.01663
KEGG_PATHWAY	hsa04672:Intestinal immune network for IgA production	7	0.00818445	0.00548494	CD40LG, TNFRSF13B, TNFRSF13C, TNFRSF17, AICDA, HLA-DOB, CD28	241	47	6879	4.25117	0.703441	0.183383	6.76651
KEGG_PATHWAY	hsa00830:Retinol metabolism	8	0.00935366	0.00658031	CYP1A1, UGT2B11, DHRS9, ADH1B, RPE65, CYP1A2, UGT2B10, UGT2B28	241	64	6879	3.56795	0.767544	0.188147	8.06621
KEGG_PATHWAY	hsa05322:Systemic lupus erythematosus	12	0.0140305	0.00694588	HIST1H2BO, C7, HIST1H2BM, HIST1H2BF, CD40LG, HIST1H2AD, HIST1H2BJ, HIST1H2AI, HIST1H3D, HLA-DOB, C8G, CD28	241	134	6879	2.55614	0.785704	0.175147	8.49624
KEGG_PATHWAY	hsa04974:Protein digestion and absorption	9	0.0105229	0.0113477	COL4A3, COL17A1, PRSS3, MEP1A, MEP1B, ATP1A2, COL11A2, SLC6A19, XPNPEP2	241	88	6879	2.91923	0.919715	0.244398	13.5307
KEGG_PATHWAY	hsa04950:Maturity onset diabetes of the young	5	0.00584604	0.0118016	IAPP, RFX6, PAX6, NEUROD1, NKX2-2	241	26	6879	5.48915	0.927463	0.230771	14.0351
KEGG_PATHWAY	hsa04723:Retrograde endocannabinoid signaling	9	0.0105229	0.0243129	GABRG2, GABRG3, GABRA1, KCNJ6, SLC17A6, GRIA2, CNR1, PRKCB, CACNA1B	241	101	6879	2.54349	0.995659	0.390127	26.9146
KEGG_PATHWAY	hsa04911:Insulin secretion	8	0.00935366	0.0283381	GPR119, FFAR1, CAMK2B, ATP1A2, ABCC8, PRKCB, ADCYAP1, KCNMB2	241	85	6879	2.68645	0.998259	0.41106	30.6639
KEGG_PATHWAY	hsa03320:PPAR signaling pathway	7	0.00818445	0.0287156	LPL, PLIN1, RXRG, FABP4, FABP2, ADIPOQ, ACSL6	241	67	6879	2.98216	0.998402	0.390619	31.0062
KEGG_PATHWAY	hsa04920:Adipocytokine signaling pathway	7	0.00818445	0.0346423	LEP, NPY, SLC2A4, RXRG, ADIPOQ, ACSL6, G6PC2	241	70	6879	2.85436	0.999587	0.426817	36.1812
KEGG_PATHWAY	hsa04725:Cholinergic synapse	9	0.0105229	0.0396184	KCNJ6, CHRM2, CHRM1, CHRNB2, CAMK2B, SLC5A7, KCNQ2, PRKCB, CACNA1B	241	111	6879	2.31434	0.999868	0.448762	40.2473
KEGG_PATHWAY	hsa00980:Metabolism of xenobiotics by cytochrome P450	7	0.00818445	0.0436969	CYP2F1, CYP1A1, UGT2B11, ADH1B, CYP1A2, UGT2B10, UGT2B28	241	74	6879	2.70007	0.999949	0.460519	43.4004

## Sheet: Table S9
Table S9. GSEA results of high LINP1 expression group in PDAC using the c5 reference gene set
NAME	SIZE	ES	NES	NOM p-val	FDR q-val	FWER p-val	RANK AT MAX	LEADING EDGE
HUPER_BREAST_BASAL_VS_LUMINAL_DN	59	0.61435	2.0066	<0.0001	0.056613	0.322	4742	tags=66%, list=26%, signal=90%
BORCZUK_MALIGNANT_MESOTHELIOMA_UP	291	0.586774	2.00974	0.00191939	0.0574633	0.313	3133	tags=48%, list=17%, signal=57%
ZAMORA_NOS2_TARGETS_UP	65	0.638882	2.01257	<0.0001	0.057949	0.301	2305	tags=52%, list=13%, signal=60%
LANDIS_ERBB2_BREAST_TUMORS_324_UP	139	0.535159	2.01451	<0.0001	0.0596143	0.297	3545	tags=50%, list=20%, signal=62%
BASAKI_YBX1_TARGETS_UP	268	0.642439	2.01717	0.00386847	0.0601926	0.286	3748	tags=62%, list=21%, signal=78%
ZHONG_SECRETOME_OF_LUNG_CANCER_AND_ENDOTHELIUM	65	0.595298	2.03478	<0.0001	0.0618667	0.244	2028	tags=43%, list=11%, signal=48%
PROVENZANI_METASTASIS_DN	133	0.552871	1.9925	<0.0001	0.0624442	0.373	3192	tags=50%, list=18%, signal=61%
HU_GENOTOXIN_ACTION_DIRECT_VS_INDIRECT_24HR	51	0.58641	2.01886	<0.0001	0.0628185	0.285	4453	tags=61%, list=25%, signal=81%
PID_A6B1_A6B4_INTEGRIN_PATHWAY	46	0.620169	2.02871	<0.0001	0.0629988	0.258	1324	tags=43%, list=7%, signal=47%
WELCSH_BRCA1_TARGETS_UP	192	0.509086	1.99527	<0.0001	0.0630645	0.363	2861	tags=44%, list=16%, signal=52%
CHEN_LUNG_CANCER_SURVIVAL	25	0.700348	2.0366	<0.0001	0.0646046	0.24	911	tags=48%, list=5%, signal=51%
HUANG_DASATINIB_RESISTANCE_UP	78	0.617957	2.02037	<0.0001	0.0656724	0.281	2851	tags=55%, list=16%, signal=65%
MCCABE_HOXC6_TARGETS_CANCER_DN	20	0.705499	1.98003	<0.0001	0.0659325	0.42	3215	tags=70%, list=18%, signal=85%
AMIT_SERUM_RESPONSE_240_MCF10A	55	0.590949	1.98413	<0.0001	0.0678369	0.407	3719	tags=53%, list=21%, signal=66%
AIGNER_ZEB1_TARGETS	34	0.759457	1.98058	<0.0001	0.0679864	0.42	3467	tags=79%, list=19%, signal=98%
CHARAFE_BREAST_CANCER_LUMINAL_VS_BASAL_DN	425	0.503326	1.9719	0.00389864	0.0684897	0.451	3012	tags=43%, list=17%, signal=51%
RICKMAN_TUMOR_DIFFERENTIATED_WELL_VS_POORLY_DN	352	0.525099	2.03786	<0.0001	0.0689401	0.237	3659	tags=49%, list=20%, signal=60%
LEI_MYB_TARGETS	309	0.496733	1.95783	0.00191571	0.0707046	0.511	3266	tags=44%, list=18%, signal=53%
BAE_BRCA1_TARGETS_UP	70	0.568483	1.97214	<0.0001	0.0707766	0.449	3116	tags=47%, list=17%, signal=57%
BOYAULT_LIVER_CANCER_SUBCLASS_G3_UP	181	0.645844	1.96737	<0.0001	0.0707844	0.47	3755	tags=61%, list=21%, signal=76%
PID_PLK1_PATHWAY	43	0.712919	1.95861	0.00391389	0.072137	0.507	2861	tags=65%, list=16%, signal=77%
LEE_LIVER_CANCER_SURVIVAL_DN	164	0.655788	2.04169	<0.0001	0.0721602	0.234	3626	tags=61%, list=20%, signal=76%
GUENTHER_GROWTH_SPHERICAL_VS_ADHERENT_DN	25	0.724611	2.05512	0.00206186	0.072517	0.196	1080	tags=52%, list=6%, signal=55%
PID_SYNDECAN_2_PATHWAY	31	0.615842	1.95966	0.00208333	0.0733471	0.501	3216	tags=55%, list=18%, signal=67%
KOHOUTEK_CCNT1_TARGETS	47	0.570208	1.96175	<0.0001	0.0738747	0.494	2558	tags=45%, list=14%, signal=52%
OUELLET_OVARIAN_CANCER_INVASIVE_VS_LMP_UP	117	0.642046	1.94633	<0.0001	0.0793628	0.55	4148	tags=68%, list=23%, signal=88%
TOOKER_GEMCITABINE_RESISTANCE_DN	119	0.568255	2.04178	<0.0001	0.0793763	0.234	2813	tags=44%, list=16%, signal=51%
REN_ALVEOLAR_RHABDOMYOSARCOMA_DN	397	0.566968	2.05556	0.0040404	0.0812642	0.195	3767	tags=54%, list=21%, signal=67%
JOHNSTONE_PARVB_TARGETS_3_UP	400	0.450908	1.93275	0.00199601	0.0830211	0.593	3507	tags=41%, list=20%, signal=50%
KIM_LIVER_CANCER_POOR_SURVIVAL_UP	20	0.693335	1.93285	<0.0001	0.0850271	0.592	818	tags=45%, list=5%, signal=47%
SANA_RESPONSE_TO_IFNG_DN	81	0.593092	1.88586	0.00386847	0.0857227	0.741	2814	tags=49%, list=16%, signal=58%
ZHONG_SECRETOME_OF_LUNG_CANCER_AND_FIBROBLAST	128	0.543613	1.88911	0.00194553	0.0861391	0.725	2571	tags=45%, list=14%, signal=52%
WATANABE_RECTAL_CANCER_RADIOTHERAPY_RESPONSIVE_DN	89	0.524942	1.93524	0.00198807	0.0867191	0.582	3063	tags=44%, list=17%, signal=53%
SESTO_RESPONSE_TO_UV_C0	104	0.567538	1.88611	0.00581395	0.0867847	0.74	3880	tags=56%, list=22%, signal=71%
ALONSO_METASTASIS_UP	186	0.518425	1.88972	0.00201207	0.0868439	0.721	3549	tags=50%, list=20%, signal=62%
PEDERSEN_TARGETS_OF_611CTF_ISOFORM_OF_ERBB2	70	0.562045	1.93303	0.00410678	0.0869475	0.591	3381	tags=59%, list=19%, signal=72%
GU_PDEF_TARGETS_DN	38	0.602742	1.89206	<0.0001	0.0869657	0.715	2320	tags=47%, list=13%, signal=54%
PID_PRL_SIGNALING_EVENTS_PATHWAY	23	0.641662	1.89064	0.00804829	0.0871285	0.719	3872	tags=61%, list=22%, signal=78%
NAKAMURA_TUMOR_ZONE_PERIPHERAL_VS_CENTRAL_UP	267	0.545813	1.93648	0.0020202	0.0876196	0.58	3495	tags=52%, list=20%, signal=63%
CHIANG_LIVER_CANCER_SUBCLASS_PROLIFERATION_UP	164	0.628129	1.92378	0.0211538	0.0879064	0.632	2641	tags=55%, list=15%, signal=64%
RUIZ_TNC_TARGETS_DN	136	0.638128	1.92173	0.00793651	0.0879327	0.638	2231	tags=51%, list=12%, signal=58%
CHIARADONNA_NEOPLASTIC_TRANSFORMATION_KRAS_CDC25_UP	55	0.564964	1.88617	0.00198413	0.0880855	0.74	3507	tags=56%, list=20%, signal=70%
ZHONG_SECRETOME_OF_LUNG_CANCER_AND_MACROPHAGE	74	0.581242	1.89224	0.00198413	0.088235	0.714	2325	tags=46%, list=13%, signal=53%
WANG_TARGETS_OF_MLL_CBP_FUSION_DN	42	0.589233	1.89337	0.00389864	0.0885255	0.712	3805	tags=62%, list=21%, signal=78%
LI_LUNG_CANCER	41	0.602819	1.88166	0.0019685	0.0886972	0.752	2592	tags=46%, list=14%, signal=54%
REACTOME_MITOTIC_G1_G1_S_PHASES	130	0.639459	1.8801	0.00193424	0.0888324	0.757	3001	tags=58%, list=17%, signal=69%
YU_MYC_TARGETS_UP	39	0.799268	1.87856	0.00790514	0.0888691	0.758	2396	tags=77%, list=13%, signal=89%
CHANG_CORE_SERUM_RESPONSE_UP	198	0.595155	1.92461	0.00566038	0.0891436	0.63	4156	tags=61%, list=23%, signal=79%
BIOCARTA_EIF_PATHWAY	16	0.712424	1.87671	0.00580271	0.0897069	0.765	2193	tags=50%, list=12%, signal=57%
WINNEPENNINCKX_MELANOMA_METASTASIS_UP	151	0.688019	1.8754	0.0137525	0.0897069	0.769	2599	tags=63%, list=15%, signal=73%
FOURNIER_ACINAR_DEVELOPMENT_LATE_2	265	0.613674	1.89358	0.00980392	0.0898485	0.711	3589	tags=59%, list=20%, signal=73%
KAAB_FAILED_HEART_ATRIUM_DN	136	0.506112	1.90222	0.0019802	0.0905215	0.688	3131	tags=43%, list=17%, signal=51%
REACTOME_GRB2_EVENTS_IN_ERBB2_SIGNALING	22	0.626831	1.89359	0.00414079	0.0913976	0.711	3651	tags=55%, list=20%, signal=68%
KOKKINAKIS_METHIONINE_DEPRIVATION_48HR_UP	124	0.480088	1.90271	0.00394477	0.0916365	0.687	3371	tags=46%, list=19%, signal=56%
VERRECCHIA_RESPONSE_TO_TGFB1_C1	19	0.674569	1.89965	0.00200401	0.0916458	0.695	3732	tags=58%, list=21%, signal=73%
OLSSON_E2F3_TARGETS_DN	45	0.674196	2.05648	<0.0001	0.0923624	0.194	1684	tags=49%, list=9%, signal=54%
LANDIS_BREAST_CANCER_PROGRESSION_UP	40	0.636193	1.89712	<0.0001	0.0923805	0.703	3467	tags=60%, list=19%, signal=74%
AKL_HTLV1_INFECTION_UP	24	0.673714	1.89398	0.00613497	0.0926029	0.71	2282	tags=54%, list=13%, signal=62%
AMIT_EGF_RESPONSE_480_HELA	156	0.548198	1.86412	0.00608519	0.0928888	0.792	3907	tags=54%, list=22%, signal=69%
REACTOME_CYCLIN_E_ASSOCIATED_EVENTS_DURING_G1_S_TRANSITION_	62	0.712817	1.86307	<0.0001	0.0929887	0.793	3001	tags=66%, list=17%, signal=79%
KEGG_PATHOGENIC_ESCHERICHIA_COLI_INFECTION	55	0.522108	1.86186	<0.0001	0.0930663	0.794	1911	tags=44%, list=11%, signal=49%
PID_FOXM1_PATHWAY	39	0.642394	1.86607	0.0136719	0.0930694	0.786	2251	tags=51%, list=13%, signal=59%
LANDIS_ERBB2_BREAST_PRENEOPLASTIC_UP	17	0.659584	1.865	0.00782779	0.0932089	0.792	2546	tags=53%, list=14%, signal=62%
SHIPP_DLBCL_VS_FOLLICULAR_LYMPHOMA_UP	44	0.722968	1.89508	<0.0001	0.0932248	0.709	4105	tags=75%, list=23%, signal=97%
DOANE_BREAST_CANCER_CLASSES_DN	32	0.630013	1.90307	0.00617284	0.0932317	0.687	3016	tags=53%, list=17%, signal=64%
JOHANSSON_GLIOMAGENESIS_BY_PDGFB_UP	57	0.57489	1.86959	0.0134615	0.0935026	0.783	3099	tags=54%, list=17%, signal=66%
JIANG_HYPOXIA_NORMAL	295	0.444821	1.86818	0.00200401	0.0936307	0.785	3336	tags=39%, list=19%, signal=47%
LE_EGR2_TARGETS_UP	104	0.607525	1.85175	0.023166	0.0936804	0.826	3066	tags=57%, list=17%, signal=68%
PID_ERBB1_DOWNSTREAM_PATHWAY	105	0.494157	1.91508	<0.0001	0.0938185	0.657	2430	tags=38%, list=14%, signal=44%
REACTOME_DEPOSITION_OF_NEW_CENPA_CONTAINING_NUCLEOSOMES_AT_THE_CENTROMERE	50	0.721408	1.86654	0.00387597	0.0938265	0.786	3508	tags=74%, list=20%, signal=92%
HUPER_BREAST_BASAL_VS_LUMINAL_UP	52	0.611236	1.85259	0.00204499	0.0938796	0.823	3031	tags=48%, list=17%, signal=58%
ALONSO_METASTASIS_EMT_UP	35	0.603407	1.85353	0.00619835	0.0939871	0.822	3461	tags=60%, list=19%, signal=74%
JIANG_AGING_CEREBRAL_CORTEX_DN	53	0.532174	1.85445	0.00206612	0.0940578	0.82	2290	tags=42%, list=13%, signal=47%
VANTVEER_BREAST_CANCER_METASTASIS_DN	111	0.631899	1.90739	0.00776699	0.0941889	0.675	2881	tags=56%, list=16%, signal=66%
DAZARD_RESPONSE_TO_UV_SCC_UP	111	0.529143	1.87007	0.00570342	0.0943249	0.782	3625	tags=49%, list=20%, signal=61%
REACTOME_G1_S_TRANSITION	106	0.694968	1.90511	<0.0001	0.0944039	0.68	3001	tags=63%, list=17%, signal=75%
SEIDEN_ONCOGENESIS_BY_MET	84	0.60503	1.85643	0.0117878	0.0944136	0.815	3532	tags=55%, list=20%, signal=68%
PID_ECADHERIN_STABILIZATION_PATHWAY	40	0.611519	1.90931	<0.0001	0.0944848	0.671	3058	tags=58%, list=17%, signal=69%
BURTON_ADIPOGENESIS_3	99	0.715612	1.90339	0.0117417	0.094755	0.687	2424	tags=63%, list=14%, signal=72%
YAO_TEMPORAL_RESPONSE_TO_PROGESTERONE_CLUSTER_10	64	0.62446	1.85489	<0.0001	0.0947654	0.82	4539	tags=64%, list=25%, signal=85%
APRELIKOVA_BRCA1_TARGETS	48	0.589538	1.9102	0.00207469	0.0953928	0.671	3038	tags=50%, list=17%, signal=60%
HOFFMANN_LARGE_TO_SMALL_PRE_BII_LYMPHOCYTE_UP	158	0.644402	1.8565	0.016	0.0954611	0.814	2443	tags=53%, list=14%, signal=60%
CHIANG_LIVER_CANCER_SUBCLASS_UNANNOTATED_DN	182	0.591362	1.85709	0.00190476	0.0961274	0.813	3118	tags=49%, list=17%, signal=59%
ANDERSEN_CHOLANGIOCARCINOMA_CLASS2	166	0.668381	1.91133	<0.0001	0.0962635	0.671	3542	tags=64%, list=20%, signal=80%
MMS_MOUSE_LYMPH_HIGH_4HRS_UP	31	0.63904	1.84497	0.00589391	0.0963191	0.846	2633	tags=55%, list=15%, signal=64%
KEGG_GALACTOSE_METABOLISM	25	0.60248	1.8576	0.004158	0.0966566	0.811	2678	tags=56%, list=15%, signal=66%
BOYAULT_LIVER_CANCER_SUBCLASS_G23_UP	49	0.662273	1.8477	0.0155642	0.0966906	0.84	2751	tags=55%, list=15%, signal=65%
NGO_MALIGNANT_GLIOMA_1P_LOH	15	0.778657	1.84363	0.00196464	0.096691	0.85	1671	tags=60%, list=9%, signal=66%
LAIHO_COLORECTAL_CANCER_SERRATED_UP	107	0.585672	1.84507	0.0183299	0.0972448	0.846	3471	tags=56%, list=19%, signal=69%
CHIARADONNA_NEOPLASTIC_TRANSFORMATION_KRAS_UP	121	0.536035	1.84593	0.00795229	0.0975546	0.846	3632	tags=51%, list=20%, signal=64%
DITTMER_PTHLH_TARGETS_DN	72	0.48174	1.83989	0.00587084	0.0990007	0.856	2046	tags=29%, list=11%, signal=33%
DITTMER_PTHLH_TARGETS_UP	110	0.57828	2.06218	<0.0001	0.0993498	0.186	3453	tags=55%, list=19%, signal=68%
GREENBAUM_E2A_TARGETS_UP	32	0.769847	1.83995	0.0136986	0.0999422	0.856	2396	tags=66%, list=13%, signal=76%
AMIT_EGF_RESPONSE_240_MCF10A	20	0.603988	1.83501	0.0102041	0.101265	0.861	1822	tags=50%, list=10%, signal=56%
RHEIN_ALL_GLUCOCORTICOID_THERAPY_DN	349	0.525559	1.83593	0.00948767	0.101316	0.86	3299	tags=47%, list=18%, signal=57%
ZUCCHI_METASTASIS_UP	38	0.583543	1.83604	0.00382409	0.10217	0.86	2198	tags=47%, list=12%, signal=54%
SHEDDEN_LUNG_CANCER_POOR_SURVIVAL_A6	427	0.605564	1.83181	0.0155945	0.103328	0.865	4236	tags=65%, list=24%, signal=84%
SARRIO_EPITHELIAL_MESENCHYMAL_TRANSITION_UP	171	0.615831	1.82904	0.0214008	0.105694	0.873	2665	tags=53%, list=15%, signal=62%
MISSIAGLIA_REGULATED_BY_METHYLATION_UP	115	0.536612	1.82427	0.00190114	0.105919	0.883	4406	tags=56%, list=25%, signal=73%
RHODES_UNDIFFERENTIATED_CANCER	67	0.737489	1.81141	0.0116054	0.106194	0.908	3000	tags=76%, list=17%, signal=91%
MORI_IMMATURE_B_LYMPHOCYTE_DN	90	0.691936	1.8168	0.0118812	0.106195	0.896	2656	tags=59%, list=15%, signal=69%
NAKAMURA_CANCER_MICROENVIRONMENT_DN	43	0.679298	1.81746	0.00961539	0.106294	0.896	3356	tags=60%, list=19%, signal=74%
MOHANKUMAR_HOXA1_TARGETS_UP	383	0.428388	1.82154	0.00788955	0.106605	0.887	3616	tags=42%, list=20%, signal=52%
LI_AMPLIFIED_IN_LUNG_CANCER	172	0.587369	1.82432	<0.0001	0.106833	0.883	3978	tags=55%, list=22%, signal=70%
WONG_IFNA2_RESISTANCE_DN	31	0.513227	1.81767	0.00202429	0.106958	0.896	2386	tags=39%, list=13%, signal=45%
WHITFIELD_CELL_CYCLE_LITERATURE	44	0.833671	1.81149	0.00996016	0.107	0.908	2143	tags=82%, list=12%, signal=93%
MACLACHLAN_BRCA1_TARGETS_UP	21	0.684928	1.8194	0.0038835	0.107064	0.891	1790	tags=57%, list=10%, signal=63%
KEGG_PENTOSE_PHOSPHATE_PATHWAY	25	0.629195	1.81846	0.00390625	0.107073	0.894	2684	tags=52%, list=15%, signal=61%
JI_RESPONSE_TO_FSH_DN	57	0.572704	1.826	0.00804829	0.107091	0.88	2063	tags=44%, list=12%, signal=49%
GRAHAM_CML_DIVIDING_VS_NORMAL_QUIESCENT_UP	176	0.604269	1.80974	0.0287908	0.10714	0.912	4043	tags=63%, list=23%, signal=80%
ZHOU_TNF_SIGNALING_4HR	52	0.517396	1.8268	0.00389864	0.107233	0.877	2814	tags=38%, list=16%, signal=45%
HEDENFALK_BREAST_CANCER_BRCA1_VS_BRCA2	156	0.461529	1.82172	0.00194553	0.107378	0.886	4327	tags=51%, list=24%, signal=67%
SEMENZA_HIF1_TARGETS	35	0.639496	1.81996	0.00990099	0.107429	0.891	2410	tags=49%, list=13%, signal=56%
REACTOME_SIGNALING_BY_WNT	62	0.653648	1.81173	0.00382409	0.107553	0.907	3001	tags=61%, list=17%, signal=73%
REACTOME_CELL_JUNCTION_ORGANIZATION	68	0.499347	1.82459	0.00643777	0.107586	0.883	3467	tags=50%, list=19%, signal=62%
BRUECKNER_TARGETS_OF_MIRLET7A3_DN	72	0.624404	2.06767	<0.0001	0.10764	0.174	2870	tags=54%, list=16%, signal=64%
REACTOME_SCFSKP2_MEDIATED_DEGRADATION_OF_P27_P21	53	0.725334	1.8131	<0.0001	0.107853	0.904	3001	tags=70%, list=17%, signal=84%
ONDER_CDH1_TARGETS_2_DN	446	0.43986	1.81201	<0.0001	0.108174	0.907	4122	tags=45%, list=23%, signal=57%
PUIFFE_INVASION_INHIBITED_BY_ASCITES_UP	81	0.490992	1.81339	0.0156556	0.108431	0.903	2434	tags=41%, list=14%, signal=47%
FARMER_BREAST_CANCER_CLUSTER_2	32	0.872313	1.81397	0.00191571	0.108674	0.901	1974	tags=91%, list=11%, signal=102%
DELYS_THYROID_CANCER_UP	434	0.43016	1.8067	0.00407332	0.109074	0.92	3469	tags=41%, list=19%, signal=50%
MORI_LARGE_PRE_BII_LYMPHOCYTE_UP	84	0.689576	1.80555	0.013834	0.109489	0.92	2396	tags=60%, list=13%, signal=68%
OUELLET_CULTURED_OVARIAN_CANCER_INVASIVE_VS_LMP_UP	65	0.537904	1.80678	<0.0001	0.109853	0.919	3028	tags=46%, list=17%, signal=55%
JIANG_VHL_TARGETS	130	0.480579	1.79463	0.0019802	0.110571	0.932	4548	tags=48%, list=25%, signal=64%
ZHANG_PROLIFERATING_VS_QUIESCENT	49	0.530518	1.79777	0.00988142	0.111045	0.928	2512	tags=45%, list=14%, signal=52%
KRIEG_HYPOXIA_VIA_KDM3A	50	0.550907	1.80252	0.00961539	0.111089	0.923	4396	tags=62%, list=25%, signal=82%
RAHMAN_TP53_TARGETS_PHOSPHORYLATED	21	0.714165	1.79337	0.00188324	0.11118	0.936	4334	tags=81%, list=24%, signal=107%
REACTOME_SHC1_EVENTS_IN_EGFR_SIGNALING	15	0.6541	1.79699	0.0040568	0.111196	0.929	2702	tags=53%, list=15%, signal=63%
KEGG_CELL_CYCLE	124	0.551099	1.80311	0.0216963	0.111243	0.922	2262	tags=42%, list=13%, signal=48%
GUTIERREZ_MULTIPLE_MYELOMA_UP	29	0.656122	1.80147	0.0037594	0.111317	0.924	4206	tags=62%, list=23%, signal=81%
SESTO_RESPONSE_TO_UV_C7	65	0.553849	1.79465	0.00392157	0.111333	0.932	3722	tags=52%, list=21%, signal=66%
SASAKI_ADULT_T_CELL_LEUKEMIA	168	0.467326	1.79539	0.0151515	0.111405	0.932	2972	tags=45%, list=17%, signal=53%
WONG_PROTEASOME_GENE_MODULE	49	0.616242	1.7924	0.00393701	0.1115	0.937	3475	tags=59%, list=19%, signal=73%
YANG_BREAST_CANCER_ESR1_BULK_DN	22	0.622819	1.79795	0.00386847	0.11159	0.928	2174	tags=45%, list=12%, signal=52%
GHO_ATF5_TARGETS_DN	16	0.691308	1.79144	0.00401606	0.111778	0.937	1195	tags=56%, list=7%, signal=60%
CHIN_BREAST_CANCER_COPY_NUMBER_UP	23	0.693227	1.79548	0.00202429	0.112077	0.931	2518	tags=57%, list=14%, signal=66%
PID_MTOR_4PATHWAY	69	0.472087	1.79828	<0.0001	0.112114	0.928	3744	tags=43%, list=21%, signal=55%
KOBAYASHI_EGFR_SIGNALING_24HR_DN	242	0.679714	1.78987	0.0256917	0.112786	0.939	4119	tags=71%, list=23%, signal=91%
SUNG_METASTASIS_STROMA_UP	105	0.48644	1.7984	0.0160643	0.112879	0.928	5014	tags=56%, list=28%, signal=78%
BIOCARTA_ACTINY_PATHWAY	20	0.647585	1.7989	0.00198413	0.113197	0.928	1700	tags=55%, list=9%, signal=61%
KIM_MYCL1_AMPLIFICATION_TARGETS_DN	19	0.603095	1.78761	0.002079	0.11365	0.944	1253	tags=37%, list=7%, signal=40%
FLECHNER_PBL_KIDNEY_TRANSPLANT_REJECTED_VS_OK_UP	62	0.482451	1.77358	0.00803213	0.113733	0.956	2416	tags=40%, list=13%, signal=46%
REACTOME_DESTABILIZATION_OF_MRNA_BY_AUF1_HNRNP_D0	50	0.714877	1.77686	0.00570342	0.114142	0.951	3001	tags=72%, list=17%, signal=86%
GOLDRATH_ANTIGEN_RESPONSE	331	0.480324	1.7877	0.0151803	0.11432	0.944	2460	tags=43%, list=14%, signal=48%
SESTO_RESPONSE_TO_UV_C8	70	0.52675	1.77359	0.00829876	0.114396	0.956	4231	tags=53%, list=24%, signal=69%
TARTE_PLASMA_CELL_VS_PLASMABLAST_DN	300	0.542636	1.774	0.0211132	0.114593	0.956	4148	tags=59%, list=23%, signal=76%
GROSS_HIF1A_TARGETS_DN	22	0.629306	1.779	0.011811	0.114753	0.95	1038	tags=32%, list=6%, signal=34%
LINDGREN_BLADDER_CANCER_CLUSTER_3_UP	305	0.517937	1.77693	0.0325048	0.114785	0.951	3608	tags=50%, list=20%, signal=62%
RICKMAN_TUMOR_DIFFERENTIATED_MODERATELY_VS_POORLY_UP	114	0.447516	1.78372	0.00980392	0.114935	0.946	4647	tags=51%, list=26%, signal=68%
NOJIMA_SFRP2_TARGETS_DN	23	0.659048	1.77753	0.0205224	0.11495	0.951	1813	tags=48%, list=10%, signal=53%
BLUM_RESPONSE_TO_SALIRASIB_DN	335	0.515439	1.7742	0.0315582	0.115099	0.956	2983	tags=44%, list=17%, signal=52%
VECCHI_GASTRIC_CANCER_EARLY_UP	384	0.60119	1.778	0.0139721	0.115188	0.951	4008	tags=59%, list=22%, signal=75%
RICKMAN_TUMOR_DIFFERENTIATED_WELL_VS_MODERATELY_DN	105	0.495378	1.78406	0.00206186	0.11527	0.946	3566	tags=44%, list=20%, signal=54%
REACTOME_RNA_POL_I_PROMOTER_OPENING	47	0.68176	1.78266	0.0176471	0.115316	0.948	2268	tags=53%, list=13%, signal=61%
KAPOSI_LIVER_CANCER_MET_UP	17	0.665261	1.77908	0.0143149	0.115416	0.95	4535	tags=82%, list=25%, signal=110%
ROSTY_CERVICAL_CANCER_PROLIFERATION_CLUSTER	133	0.774833	1.77424	0.016	0.115701	0.956	2460	tags=74%, list=14%, signal=85%
ISHIDA_E2F_TARGETS	50	0.791109	1.77108	0.0157171	0.115727	0.959	2396	tags=74%, list=13%, signal=85%
REACTOME_S_PHASE	106	0.65162	1.77031	0.0170778	0.115824	0.96	3001	tags=58%, list=17%, signal=70%
MCBRYAN_PUBERTAL_BREAST_4_5WK_UP	256	0.400062	1.78419	<0.0001	0.115938	0.946	4274	tags=44%, list=24%, signal=57%
MARKEY_RB1_ACUTE_LOF_UP	223	0.54129	1.78476	0.037182	0.116051	0.946	2426	tags=47%, list=14%, signal=53%
WHITEFORD_PEDIATRIC_CANCER_MARKERS	111	0.690019	1.77919	0.0273973	0.116054	0.95	2396	tags=62%, list=13%, signal=71%
TONKS_TARGETS_OF_RUNX1_RUNX1T1_FUSION_MONOCYTE_UP	195	0.453338	1.78119	0.00383877	0.116067	0.948	4089	tags=49%, list=23%, signal=62%
ZHAN_V2_LATE_DIFFERENTIATION_GENES	42	0.545282	1.78035	0.00587084	0.116205	0.949	3990	tags=50%, list=22%, signal=64%
WILLIAMS_ESR2_TARGETS_UP	23	0.566448	1.77435	0.00828157	0.11631	0.955	3592	tags=57%, list=20%, signal=71%
MISHRA_CARCINOMA_ASSOCIATED_FIBROBLAST_DN	24	0.535393	1.76152	0.0156556	0.11651	0.965	2032	tags=42%, list=11%, signal=47%
DEN_INTERACT_WITH_LCA5	25	0.68686	1.77927	0.0138614	0.116726	0.95	2467	tags=60%, list=14%, signal=69%
STEIN_ESRRA_TARGETS_RESPONSIVE_TO_ESTROGEN_DN	38	0.658487	1.75562	0.0199203	0.116753	0.971	2786	tags=58%, list=16%, signal=68%
BIOCARTA_CDC42RAC_PATHWAY	16	0.720575	1.75899	<0.0001	0.116759	0.968	1700	tags=69%, list=9%, signal=76%
PID_P38_MK2_PATHWAY	21	0.576833	1.75611	0.012	0.116837	0.971	1144	tags=33%, list=6%, signal=36%
CHIARADONNA_NEOPLASTIC_TRANSFORMATION_CDC25_DN	146	0.442296	1.75953	0.00609756	0.116855	0.966	3991	tags=45%, list=22%, signal=58%
RHODES_CANCER_META_SIGNATURE	63	0.652101	1.75661	0.0136719	0.116856	0.971	4252	tags=73%, list=24%, signal=95%
MENSSEN_MYC_TARGETS	51	0.650936	1.76229	0.00970874	0.116995	0.965	2625	tags=57%, list=15%, signal=66%
REN_BOUND_BY_E2F	60	0.719273	1.76394	0.0290135	0.117067	0.964	2050	tags=62%, list=11%, signal=69%
MOLENAAR_TARGETS_OF_CCND1_AND_CDK4_DN	51	0.704745	1.76167	0.0162933	0.117069	0.965	2520	tags=57%, list=14%, signal=66%
JIANG_HYPOXIA_CANCER	76	0.503331	1.75722	0.00380952	0.117326	0.971	4551	tags=57%, list=25%, signal=76%
GRADE_COLON_AND_RECTAL_CANCER_UP	272	0.557184	1.76736	0.0176125	0.117395	0.963	4554	tags=58%, list=25%, signal=77%
REACTOME_SHC1_EVENTS_IN_ERBB4_SIGNALING	20	0.579388	1.75669	0.0104167	0.117426	0.971	3651	tags=50%, list=20%, signal=63%
WEST_ADRENOCORTICAL_TUMOR_UP	282	0.499267	1.75769	0.0266667	0.117464	0.969	4328	tags=52%, list=24%, signal=68%
MARCHINI_TRABECTEDIN_RESISTANCE_DN	47	0.545975	1.75954	0.0234375	0.117484	0.966	4474	tags=64%, list=25%, signal=85%
LEE_LIVER_CANCER_HEPATOBLAST	16	0.641413	1.7601	0.0141129	0.117488	0.966	486	tags=38%, list=3%, signal=39%
HARRIS_HYPOXIA	79	0.53286	1.76241	0.0185567	0.117514	0.964	4207	tags=52%, list=23%, signal=68%
NUTT_GBM_VS_AO_GLIOMA_UP	46	0.539569	1.76408	0.0268041	0.117553	0.964	3320	tags=50%, list=19%, signal=61%
TANG_SENESCENCE_TP53_TARGETS_DN	54	0.690485	1.76475	0.0298805	0.117569	0.964	1715	tags=56%, list=10%, signal=61%
PELLICCIOTTA_HDAC_IN_ANTIGEN_PRESENTATION_DN	49	0.654617	1.76524	0.00574713	0.117679	0.964	3475	tags=67%, list=19%, signal=83%
REACTOME_MEIOTIC_RECOMBINATION	67	0.601487	1.7658	0.017341	0.117718	0.964	3798	tags=61%, list=21%, signal=77%
PEDERSEN_METASTASIS_BY_ERBB2_ISOFORM_7	362	0.379338	1.7677	<0.0001	0.117805	0.963	3782	tags=41%, list=21%, signal=50%
NAKAYAMA_SOFT_TISSUE_TUMORS_PCA2_UP	85	0.606149	1.7663	0.0299401	0.117864	0.964	2530	tags=55%, list=14%, signal=64%
JIANG_HYPOXIA_VIA_VHL	33	0.58421	1.76255	0.0116732	0.118014	0.964	4548	tags=64%, list=25%, signal=85%
BEGUM_TARGETS_OF_PAX3_FOXO1_FUSION_DN	45	0.504284	1.74864	0.00801603	0.118106	0.972	2229	tags=40%, list=12%, signal=46%
AMUNDSON_GAMMA_RADIATION_RESPONSE	39	0.791878	1.74896	0.012	0.118387	0.972	1492	tags=64%, list=8%, signal=70%
KEGG_PANCREATIC_CANCER	69	0.458987	1.74943	0.00819672	0.11856	0.972	2572	tags=36%, list=14%, signal=42%
JEON_SMAD6_TARGETS_DN	19	0.676478	1.75199	0.0060241	0.118721	0.972	3336	tags=58%, list=19%, signal=71%
SESTO_RESPONSE_TO_UV_C1	72	0.533975	1.74736	0.00972763	0.118879	0.972	3366	tags=46%, list=19%, signal=56%
GRAHAM_NORMAL_QUIESCENT_VS_NORMAL_DIVIDING_DN	85	0.707451	1.74963	0.0349515	0.11896	0.972	2206	tags=64%, list=12%, signal=72%
GENTILE_UV_RESPONSE_CLUSTER_D1	18	0.608632	1.75109	0.012474	0.119087	0.972	3012	tags=39%, list=17%, signal=47%
PID_EPHB_FWD_PATHWAY	40	0.552906	1.75002	0.0145228	0.119104	0.972	2702	tags=50%, list=15%, signal=59%
REACTOME_ASSEMBLY_OF_THE_PRE_REPLICATIVE_COMPLEX	63	0.694068	1.75221	0.0114723	0.119176	0.972	3001	tags=65%, list=17%, signal=78%
REACTOME_PACKAGING_OF_TELOMERE_ENDS	38	0.67154	1.74647	0.0214008	0.119258	0.972	2013	tags=53%, list=11%, signal=59%
BIOCARTA_CELLCYCLE_PATHWAY	23	0.620086	1.74583	0.00948767	0.119413	0.972	2050	tags=52%, list=11%, signal=59%
SEIDEN_MET_SIGNALING	18	0.653388	1.75247	0.00965251	0.119498	0.972	2942	tags=61%, list=16%, signal=73%
BENPORATH_PROLIFERATION	136	0.657581	1.74139	0.0198413	0.119544	0.975	3095	tags=63%, list=17%, signal=75%
REACTOME_APOPTOSIS	140	0.496232	1.7501	0.0117417	0.119559	0.972	3001	tags=47%, list=17%, signal=56%
CHEMNITZ_RESPONSE_TO_PROSTAGLANDIN_E2_UP	129	0.555004	1.74028	0.0295276	0.119667	0.977	2726	tags=45%, list=15%, signal=53%
HINATA_NFKB_TARGETS_KERATINOCYTE_DN	22	0.604841	1.73969	0.0147679	0.119672	0.977	4491	tags=59%, list=25%, signal=79%
BHATTACHARYA_EMBRYONIC_STEM_CELL	85	0.537726	1.74076	0.0153846	0.119702	0.977	4930	tags=59%, list=28%, signal=81%
HAHTOLA_MYCOSIS_FUNGOIDES_SKIN_DN	26	0.578151	1.74153	0.0238095	0.119995	0.975	3234	tags=54%, list=18%, signal=66%
PID_MYC_ACTIV_PATHWAY	78	0.514792	1.7419	0.0191205	0.120087	0.974	2550	tags=42%, list=14%, signal=49%
WINTER_HYPOXIA_UP	88	0.716522	2.07616	<0.0001	0.120184	0.159	3929	tags=74%, list=22%, signal=94%
HORIUCHI_WTAP_TARGETS_DN	293	0.520401	1.74329	0.025641	0.120223	0.973	3229	tags=46%, list=18%, signal=55%
PID_ERBB_NETWORK_PATHWAY	15	0.654801	1.74442	0.010395	0.120259	0.973	3329	tags=53%, list=19%, signal=65%
REACTOME_M_G1_TRANSITION	78	0.668066	1.74275	0.0172414	0.120261	0.973	3001	tags=60%, list=17%, signal=72%
PETROVA_PROX1_TARGETS_UP	27	0.61	1.7438	0.0292969	0.120314	0.973	2143	tags=44%, list=12%, signal=50%
REACTOME_REGULATION_OF_MRNA_STABILITY_BY_PROTEINS_THAT_BIND_AU_RICH_ELEMENTS	81	0.581584	1.74214	0.01341	0.120344	0.973	3480	tags=56%, list=19%, signal=69%
MISSIAGLIA_REGULATED_BY_METHYLATION_DN	115	0.631482	1.73693	0.0235294	0.121079	0.978	2460	tags=53%, list=14%, signal=61%
PELLICCIOTTA_HDAC_IN_ANTIGEN_PRESENTATION_UP	62	0.607993	1.73575	0.01341	0.121103	0.979	4202	tags=66%, list=23%, signal=86%
GNATENKO_PLATELET_SIGNATURE	43	0.545204	1.73605	0.0038835	0.121377	0.979	3461	tags=49%, list=19%, signal=60%
CHANG_CYCLING_GENES	138	0.669177	1.73698	0.0433071	0.121592	0.978	2369	tags=57%, list=13%, signal=65%
SIMBULAN_UV_RESPONSE_IMMORTALIZED_DN	31	0.616241	1.7374	0.020284	0.121597	0.978	822	tags=32%, list=5%, signal=34%
REACTOME_ORC1_REMOVAL_FROM_CHROMATIN	65	0.67745	1.73169	0.0116959	0.123693	0.979	3001	tags=65%, list=17%, signal=77%
HENDRICKS_SMARCA4_TARGETS_UP	52	0.508461	1.73117	0.0245902	0.123708	0.979	3302	tags=50%, list=18%, signal=61%
DELPUECH_FOXO3_TARGETS_DN	39	0.650185	1.73198	0.0135135	0.123979	0.979	3204	tags=56%, list=18%, signal=69%
WANG_TUMOR_INVASIVENESS_UP	362	0.438333	1.73212	0.00956023	0.124446	0.979	3632	tags=41%, list=20%, signal=51%
ZHAN_MULTIPLE_MYELOMA_SUBGROUPS	30	0.677535	1.72885	0.00934579	0.125027	0.979	4231	tags=77%, list=24%, signal=100%
LY_AGING_OLD_DN	55	0.647374	1.72925	0.0176817	0.12513	0.979	4027	tags=69%, list=22%, signal=89%
CHARAFE_BREAST_CANCER_BASAL_VS_MESENCHYMAL_UP	111	0.543744	1.72814	0.0235756	0.125165	0.979	2852	tags=45%, list=16%, signal=53%
JIANG_TIP30_TARGETS_UP	44	0.513852	1.72659	0.0121212	0.125818	0.98	2462	tags=43%, list=14%, signal=50%
VANTVEER_BREAST_CANCER_ESR1_DN	224	0.456085	1.72694	0.0176471	0.125905	0.98	4276	tags=50%, list=24%, signal=64%
REACTOME_CDT1_ASSOCIATION_WITH_THE_CDC6_ORC_ORIGIN_COMPLEX	54	0.694046	1.7252	0.0152964	0.126913	0.98	3001	tags=67%, list=17%, signal=80%
WINTER_HYPOXIA_METAGENE	229	0.441028	1.72472	0.0198807	0.12695	0.98	3752	tags=44%, list=21%, signal=55%
BROWNE_HCMV_INFECTION_2HR_DN	48	0.675389	2.15388	<0.0001	0.127034	0.051	1737	tags=48%, list=10%, signal=53%
VERRECCHIA_DELAYED_RESPONSE_TO_TGFB1	39	0.569334	1.72196	0.022541	0.127277	0.98	3389	tags=49%, list=19%, signal=60%
KIM_HYPOXIA	25	0.641523	1.72222	0.0174081	0.127514	0.98	3928	tags=64%, list=22%, signal=82%
BIOCARTA_PROTEASOME_PATHWAY	28	0.769139	1.72224	0.00573614	0.128031	0.98	3001	tags=79%, list=17%, signal=94%
WU_APOPTOSIS_BY_CDKN1A_VIA_TP53	54	0.68523	1.72242	0.042885	0.128424	0.98	2396	tags=65%, list=13%, signal=75%
BIOCARTA_UCALPAIN_PATHWAY	18	0.643779	1.72288	0.0168067	0.128454	0.98	2729	tags=56%, list=15%, signal=65%
ENK_UV_RESPONSE_EPIDERMIS_UP	275	0.4407	1.7176	0.00779727	0.128729	0.98	3916	tags=47%, list=22%, signal=59%
REACTOME_SCF_BETA_TRCP_MEDIATED_DEGRADATION_OF_EMI1	49	0.699297	1.71787	0.00956023	0.128894	0.98	3001	tags=67%, list=17%, signal=81%
REACTOME_SYNTHESIS_OF_DNA	90	0.652723	1.71804	0.028626	0.129218	0.98	3001	tags=60%, list=17%, signal=72%
SASSON_RESPONSE_TO_FORSKOLIN_DN	87	0.499905	1.71838	0.022541	0.129339	0.98	2126	tags=36%, list=12%, signal=40%
FARDIN_HYPOXIA_11	32	0.635123	1.71848	0.0332681	0.129783	0.98	3143	tags=63%, list=18%, signal=76%
LIN_SILENCED_BY_TUMOR_MICROENVIRONMENT	102	0.508819	1.71903	0.0219561	0.130218	0.98	4884	tags=58%, list=27%, signal=79%
HUMMERICH_SKIN_CANCER_PROGRESSION_UP	88	0.456098	1.71849	0.0162272	0.130312	0.98	3366	tags=40%, list=19%, signal=49%
HOFMANN_MYELODYSPLASTIC_SYNDROM_LOW_RISK_DN	30	0.639362	1.70532	0.0135397	0.130849	0.985	3894	tags=63%, list=22%, signal=81%
PID_RAC1_PATHWAY	53	0.504539	1.71381	0.0169492	0.130915	0.983	1700	tags=38%, list=9%, signal=42%
CHIBA_RESPONSE_TO_TSA	46	0.502619	1.70477	0.00588235	0.130934	0.986	1998	tags=39%, list=11%, signal=44%
BOYAULT_LIVER_CANCER_SUBCLASS_G123_UP	44	0.59473	1.7132	0.0257937	0.131125	0.983	4392	tags=59%, list=25%, signal=78%
PEART_HDAC_PROLIFERATION_CLUSTER_UP	55	0.491255	1.71398	0.0211538	0.131272	0.982	3711	tags=47%, list=21%, signal=59%
BURTON_ADIPOGENESIS_PEAK_AT_16HR	40	0.626306	1.70577	0.0348837	0.13128	0.985	2941	tags=48%, list=16%, signal=57%
REACTOME_CELL_CYCLE_MITOTIC	299	0.534644	1.70536	0.0337972	0.131281	0.985	3001	tags=48%, list=17%, signal=56%
WONG_EMBRYONIC_STEM_CELL_CORE	328	0.577801	1.70695	0.0247148	0.131548	0.985	3729	tags=55%, list=21%, signal=69%
REACTOME_VIF_MEDIATED_DEGRADATION_OF_APOBEC3G	47	0.701442	1.70593	0.0113852	0.131575	0.985	3001	tags=68%, list=17%, signal=82%
CAFFAREL_RESPONSE_TO_THC_24HR_5_UP	30	0.586939	1.7091	0.0226415	0.131593	0.985	4268	tags=60%, list=24%, signal=79%
GOTZMANN_EPITHELIAL_TO_MESENCHYMAL_TRANSITION_DN	199	0.422032	1.70329	0.00197239	0.131671	0.986	4105	tags=43%, list=23%, signal=55%
KEGG_ADHERENS_JUNCTION	68	0.485048	1.71403	0.00826446	0.131753	0.981	2572	tags=44%, list=14%, signal=51%
SOTIRIOU_BREAST_CANCER_GRADE_1_VS_3_UP	141	0.75732	1.70708	0.0177515	0.131835	0.985	2287	tags=71%, list=13%, signal=81%
ZHOU_CELL_CYCLE_GENES_IN_IR_RESPONSE_24HR	119	0.653008	1.70354	0.0474308	0.131888	0.986	3203	tags=63%, list=18%, signal=76%
REACTOME_MITOTIC_M_M_G1_PHASES	160	0.60188	1.70922	0.0234834	0.131946	0.985	3001	tags=54%, list=17%, signal=64%
KANG_DOXORUBICIN_RESISTANCE_UP	50	0.823118	1.70787	0.0257426	0.131959	0.985	2396	tags=88%, list=13%, signal=101%
SIG_REGULATION_OF_THE_ACTIN_CYTOSKELETON_BY_RHO_GTPASES	33	0.565337	1.70958	0.00623701	0.132038	0.985	1564	tags=36%, list=9%, signal=40%
REACTOME_RNA_POL_I_TRANSCRIPTION	70	0.576703	1.71425	0.0234834	0.13207	0.981	3508	tags=54%, list=20%, signal=67%
GROSS_HYPOXIA_VIA_ELK3_UP	198	0.382827	1.70593	0.0168224	0.132075	0.985	2809	tags=32%, list=16%, signal=38%
REACTOME_MHC_CLASS_II_ANTIGEN_PRESENTATION	87	0.448449	1.70246	0.016129	0.132111	0.986	3722	tags=45%, list=21%, signal=56%
CROONQUIST_NRAS_SIGNALING_DN	71	0.733413	1.70798	0.0412574	0.132357	0.985	2723	tags=73%, list=15%, signal=86%
REACTOME_REGULATION_OF_APOPTOSIS	56	0.624684	1.70022	0.0211132	0.132477	0.986	3001	tags=61%, list=17%, signal=73%
BIOCARTA_RACCYCD_PATHWAY	26	0.573439	1.70959	0.0106157	0.132558	0.985	3651	tags=54%, list=20%, signal=68%
REACTOME_CDK_MEDIATED_PHOSPHORYLATION_AND_REMOVAL_OF_CDC6	46	0.714585	1.70037	0.0134357	0.132806	0.986	3001	tags=72%, list=17%, signal=86%
PID_CDC42_PATHWAY	69	0.472542	1.69836	0.018711	0.132996	0.987	2702	tags=43%, list=15%, signal=51%
TAKAO_RESPONSE_TO_UVB_RADIATION_DN	95	0.451289	1.69885	0.0141988	0.132998	0.987	3439	tags=44%, list=19%, signal=54%
STONER_ESOPHAGEAL_CARCINOGENESIS_UP	36	0.524207	1.7096	0.00603622	0.133078	0.985	3594	tags=53%, list=20%, signal=66%
PENG_LEUCINE_DEPRIVATION_DN	182	0.539043	1.70052	0.0292398	0.133115	0.986	3430	tags=52%, list=19%, signal=63%
HU_ANGIOGENESIS_DN	35	0.591152	1.69919	0.0119048	0.133152	0.987	5164	tags=77%, list=29%, signal=108%
KARAKAS_TGFB1_SIGNALING	18	0.638843	1.69779	0.0277228	0.133179	0.989	4690	tags=67%, list=26%, signal=90%
REACTOME_CELL_CYCLE	379	0.521276	1.71086	0.0396825	0.133265	0.984	3001	tags=46%, list=17%, signal=54%
WHITFIELD_CELL_CYCLE_M_G1	140	0.450353	1.70082	0.0247619	0.133315	0.986	3468	tags=41%, list=19%, signal=50%
REACTOME_CELL_CELL_COMMUNICATION	109	0.428097	1.70962	0.00639659	0.133596	0.985	2858	tags=41%, list=16%, signal=49%
REACTOME_CELL_CYCLE_CHECKPOINTS	111	0.608214	1.69691	0.0305344	0.133707	0.989	3001	tags=58%, list=17%, signal=69%
PID_P73PATHWAY	76	0.464593	1.70999	0.0261682	0.133711	0.985	2512	tags=32%, list=14%, signal=37%
PID_DELTA_NP63_PATHWAY	45	0.506469	1.69601	0.0234375	0.134205	0.989	2369	tags=44%, list=13%, signal=51%
REACTOME_SIGNAL_TRANSDUCTION_BY_L1	34	0.509616	1.69513	0.0127119	0.134784	0.989	2268	tags=41%, list=13%, signal=47%
REACTOME_ANTIGEN_PRESENTATION_FOLDING_ASSEMBLY_AND_PEPTIDE_LOADING_OF_CLASS_I_MHC	20	0.703582	1.69468	0.0307692	0.134789	0.989	4945	tags=90%, list=28%, signal=124%
WEIGEL_OXIDATIVE_STRESS_BY_TBH_AND_H2O2	36	0.504583	1.69401	0.0275591	0.135176	0.989	3869	tags=56%, list=22%, signal=71%
PID_FOXO_PATHWAY	49	0.491754	1.69365	0.0143149	0.135226	0.989	2050	tags=33%, list=11%, signal=37%
REACTOME_DNA_REPLICATION	180	0.598449	1.69205	0.0335306	0.136206	0.99	3001	tags=53%, list=17%, signal=63%
BHATI_G2M_ARREST_BY_2METHOXYESTRADIOL_UP	108	0.422796	1.69118	0.0192308	0.136256	0.99	2723	tags=39%, list=15%, signal=46%
MCBRYAN_PUBERTAL_TGFB1_TARGETS_UP	168	0.429115	1.69232	0.0165289	0.136362	0.99	3946	tags=48%, list=22%, signal=60%
YAO_TEMPORAL_RESPONSE_TO_PROGESTERONE_CLUSTER_9	70	0.481348	1.68872	0.016791	0.13716	0.99	4084	tags=46%, list=23%, signal=59%
PASINI_SUZ12_TARGETS_DN	307	0.459127	1.68946	0.0354167	0.137196	0.99	3054	tags=40%, list=17%, signal=48%
BLUM_RESPONSE_TO_SALIRASIB_UP	236	0.470356	1.6899	0.019685	0.13727	0.99	3472	tags=44%, list=19%, signal=53%
PID_NECTIN_PATHWAY	26	0.577177	1.68526	0.0264228	0.13818	0.993	2499	tags=46%, list=14%, signal=54%
CAFFAREL_RESPONSE_TO_THC_DN	29	0.612939	1.68729	0.03125	0.138236	0.991	3703	tags=69%, list=21%, signal=87%
HASLINGER_B_CLL_WITH_6Q21_DELETION	17	0.618971	1.68484	0.0181087	0.138253	0.993	1650	tags=47%, list=9%, signal=52%
PID_ECADHERIN_NASCENT_AJ_PATHWAY	38	0.533749	1.68582	0.0147059	0.13849	0.991	2539	tags=53%, list=14%, signal=61%
REACTOME_REGULATION_OF_ORNITHINE_DECARBOXYLASE_ODC	48	0.6924	1.68534	0.0115385	0.138573	0.992	3001	tags=69%, list=17%, signal=82%
FOURNIER_ACINAR_DEVELOPMENT_LATE_DN	21	0.719642	1.68654	0.0261044	0.138683	0.991	2926	tags=81%, list=16%, signal=97%
REACTOME_KINESINS	23	0.620561	1.68584	0.042	0.138922	0.991	1347	tags=43%, list=8%, signal=47%
NADERI_BREAST_CANCER_PROGNOSIS_UP	45	0.610042	1.6824	0.0467836	0.139021	0.994	3178	tags=58%, list=18%, signal=70%
EGUCHI_CELL_CYCLE_RB1_TARGETS	23	0.826872	1.68368	0.0332681	0.139127	0.993	2284	tags=87%, list=13%, signal=100%
REACTOME_ACTIVATION_OF_NF_KAPPAB_IN_B_CELLS	61	0.597482	1.68319	0.0227704	0.139151	0.993	3570	tags=61%, list=20%, signal=75%
SIMBULAN_PARP1_TARGETS_DN	17	0.726364	1.68134	0.0190114	0.13976	0.994	3016	tags=76%, list=17%, signal=92%
VETTER_TARGETS_OF_PRKCA_AND_ETS1_DN	16	0.626456	1.68034	0.0140281	0.14049	0.994	2230	tags=56%, list=12%, signal=64%
REACTOME_ER_PHAGOSOME_PATHWAY	58	0.678821	1.67744	0.0209924	0.143509	0.994	3073	tags=69%, list=17%, signal=83%
CROMER_METASTASIS_DN	80	0.544912	1.67224	0.0399202	0.144888	0.995	3717	tags=52%, list=21%, signal=66%
REACTOME_REGULATION_OF_MITOTIC_CELL_CYCLE	77	0.620891	1.67252	0.0246212	0.145051	0.995	3001	tags=62%, list=17%, signal=75%
MILI_PSEUDOPODIA_CHEMOTAXIS_DN	428	0.372933	1.67395	0.0181452	0.145284	0.995	3373	tags=36%, list=19%, signal=43%
TIEN_INTESTINE_PROBIOTICS_24HR_DN	210	0.490105	1.67273	0.027027	0.145295	0.995	3240	tags=40%, list=18%, signal=48%
REACTOME_TELOMERE_MAINTENANCE	65	0.611161	1.67309	0.0292398	0.145299	0.995	2068	tags=46%, list=12%, signal=52%
PID_PI3KCI_AKT_PATHWAY	35	0.492529	1.67146	0.0212314	0.145311	0.995	2318	tags=34%, list=13%, signal=39%
JISON_SICKLE_CELL_DISEASE_UP	178	0.454769	1.67345	0.0373832	0.145429	0.995	3555	tags=42%, list=20%, signal=51%
CROONQUIST_NRAS_VS_STROMAL_STIMULATION_DN	98	0.505032	1.67411	0.0410959	0.145563	0.995	1733	tags=37%, list=10%, signal=40%
BURTON_ADIPOGENESIS_PEAK_AT_24HR	42	0.679409	1.67472	0.0386847	0.145794	0.995	2429	tags=57%, list=14%, signal=66%
EPPERT_PROGENITOR	125	0.476873	1.67065	0.0381679	0.145836	0.995	1632	tags=34%, list=9%, signal=37%
BURTON_ADIPOGENESIS_8	84	0.488575	1.67412	0.025	0.146004	0.995	3950	tags=54%, list=22%, signal=68%
BIOCARTA_MPR_PATHWAY	33	0.516536	1.66562	0.0181818	0.146919	0.995	3971	tags=64%, list=22%, signal=82%
CUI_GLUCOSE_DEPRIVATION	59	0.498832	1.66914	0.0154739	0.147033	0.995	3681	tags=53%, list=21%, signal=66%
VERRECCHIA_EARLY_RESPONSE_TO_TGFB1	58	0.522815	1.66501	0.0458333	0.147108	0.995	4212	tags=52%, list=24%, signal=67%
VERRECCHIA_RESPONSE_TO_TGFB1_C5	21	0.632112	1.6657	0.0493827	0.14728	0.995	3245	tags=62%, list=18%, signal=76%
GERHOLD_ADIPOGENESIS_DN	63	0.484973	1.66599	0.0352941	0.147396	0.995	2291	tags=37%, list=13%, signal=42%
KIM_RESPONSE_TO_TSA_AND_DECITABINE_UP	121	0.414038	1.66606	0.00386847	0.147772	0.995	3668	tags=44%, list=20%, signal=55%
BRACHAT_RESPONSE_TO_CAMPTOTHECIN_DN	43	0.526003	1.66621	0.0194175	0.148027	0.995	3549	tags=60%, list=20%, signal=75%
WILCOX_RESPONSE_TO_PROGESTERONE_UP	140	0.457276	1.66638	0.0326923	0.148313	0.995	3449	tags=44%, list=19%, signal=54%
HEDENFALK_BREAST_CANCER_HEREDITARY_VS_SPORADIC	46	0.507188	1.658	0.0354331	0.148483	0.999	4706	tags=63%, list=26%, signal=85%
JAEGER_METASTASIS_DN	250	0.416787	1.6587	0.00806452	0.148547	0.999	4013	tags=46%, list=22%, signal=58%
BIOCARTA_RAS_PATHWAY	23	0.542339	1.6633	0.02079	0.148601	0.996	2702	tags=43%, list=15%, signal=51%
SCIBETTA_KDM5B_TARGETS_UP	17	0.614698	1.66281	0.0180723	0.148637	0.996	3677	tags=71%, list=21%, signal=89%
KAUFFMANN_MELANOMA_RELAPSE_UP	59	0.68495	1.66641	0.0480962	0.14874	0.995	3750	tags=73%, list=21%, signal=92%
ALFANO_MYC_TARGETS	230	0.38935	1.65814	0.00409836	0.148745	0.999	3666	tags=42%, list=20%, signal=52%
REACTOME_CROSS_PRESENTATION_OF_SOLUBLE_EXOGENOUS_ANTIGENS_ENDOSOMES	47	0.668743	1.65726	0.0289017	0.148882	0.999	3001	tags=66%, list=17%, signal=79%
REACTOME_CYTOSOLIC_TRNA_AMINOACYLATION	24	0.69715	1.65872	0.0316574	0.148942	0.999	4667	tags=79%, list=26%, signal=107%
REACTOME_MEIOSIS	94	0.512758	1.65519	0.0496032	0.149127	0.999	2060	tags=38%, list=11%, signal=43%
REACTOME_APC_C_CDC20_MEDIATED_DEGRADATION_OF_MITOTIC_PROTEINS	65	0.648144	1.6617	0.0323194	0.149359	0.997	3001	tags=66%, list=17%, signal=79%
SCIAN_CELL_CYCLE_TARGETS_OF_TP53_AND_TP73_DN	22	0.780508	1.65524	0.0253411	0.149475	0.999	2263	tags=77%, list=13%, signal=88%
MOREAUX_B_LYMPHOCYTE_MATURATION_BY_TACI_DN	66	0.566013	1.65559	0.0359848	0.149557	0.999	4020	tags=56%, list=22%, signal=72%
MONNIER_POSTRADIATION_TUMOR_ESCAPE_DN	344	0.355348	1.65896	0.0019802	0.149567	0.999	4535	tags=42%, list=25%, signal=55%
SERVITJA_LIVER_HNF1A_TARGETS_UP	132	0.385066	1.66006	0.0133588	0.149582	0.999	3463	tags=36%, list=19%, signal=44%
LEONARD_HYPOXIA	47	0.564411	1.66035	0.045738	0.149637	0.999	3237	tags=43%, list=18%, signal=52%
PAL_PRMT5_TARGETS_UP	195	0.435451	1.65622	0.0320755	0.149678	0.999	4043	tags=46%, list=23%, signal=58%
WANG_METHYLATED_IN_BREAST_CANCER	34	0.555828	1.659	0.0417537	0.149952	0.999	5100	tags=71%, list=28%, signal=98%
REACTOME_G1_S_SPECIFIC_TRANSCRIPTION	17	0.75311	1.65937	0.0490196	0.150005	0.999	2012	tags=76%, list=11%, signal=86%
SESTO_RESPONSE_TO_UV_C6	38	0.546905	1.66038	0.0206186	0.15005	0.999	2694	tags=37%, list=15%, signal=43%
RIZKI_TUMOR_INVASIVENESS_2D_DN	60	0.40243	1.66063	0.00384615	0.150208	0.997	2081	tags=30%, list=12%, signal=34%
ZHOU_TNF_SIGNALING_30MIN	51	0.53398	1.6527	0.03861	0.150645	0.999	4142	tags=55%, list=23%, signal=71%
AIYAR_COBRA1_TARGETS_DN	28	0.525145	1.64885	0.0153846	0.151205	0.999	3612	tags=57%, list=20%, signal=71%
REACTOME_AUTODEGRADATION_OF_CDH1_BY_CDH1_APC_C	56	0.656826	1.64895	0.034749	0.15152	0.999	3001	tags=66%, list=17%, signal=79%
REACTOME_P53_DEPENDENT_G1_DNA_DAMAGE_RESPONSE	53	0.639624	1.6511	0.0359168	0.151611	0.999	3001	tags=64%, list=17%, signal=77%
REACTOME_P53_INDEPENDENT_G1_S_DNA_DAMAGE_CHECKPOINT	48	0.666927	1.65142	0.035514	0.1517	0.999	3001	tags=67%, list=17%, signal=80%
REACTOME_G1_PHASE	35	0.532063	1.6495	0.0275591	0.151748	0.999	1396	tags=34%, list=8%, signal=37%
NAM_FXYD5_TARGETS_DN	18	0.585585	1.65008	0.0194175	0.151896	0.999	4206	tags=72%, list=23%, signal=94%
HU_GENOTOXIC_DAMAGE_4HR	34	0.588808	1.64969	0.0467836	0.15194	0.999	2287	tags=47%, list=13%, signal=54%
KOKKINAKIS_METHIONINE_DEPRIVATION_96HR_DN	75	0.484407	1.65018	0.019305	0.152188	0.999	4249	tags=53%, list=24%, signal=70%
ZHU_CMV_24_HR_UP	93	0.465226	1.64697	0.032197	0.152789	0.999	3109	tags=41%, list=17%, signal=49%
PHONG_TNF_RESPONSE_VIA_P38_PARTIAL	157	0.435167	1.64519	0.0371901	0.154018	0.999	3605	tags=40%, list=20%, signal=50%
GRUETZMANN_PANCREATIC_CANCER_UP	344	0.589959	2.10316	<0.0001	0.154296	0.11	3722	tags=58%, list=21%, signal=72%
MARKEY_RB1_CHRONIC_LOF_UP	111	0.410756	1.64267	0.029703	0.154377	0.999	2571	tags=32%, list=14%, signal=37%
REACTOME_MEMBRANE_TRAFFICKING	122	0.4174	1.6429	0.029703	0.15453	0.999	3609	tags=40%, list=20%, signal=50%
PENG_RAPAMYCIN_RESPONSE_DN	230	0.499818	1.64349	0.0386847	0.154741	0.999	4501	tags=53%, list=25%, signal=71%
FRASOR_RESPONSE_TO_ESTRADIOL_DN	78	0.388676	1.64295	0.00980392	0.154879	0.999	3329	tags=41%, list=19%, signal=50%
MALONEY_RESPONSE_TO_17AAG_DN	76	0.555235	1.6435	0.0409683	0.155156	0.999	4823	tags=58%, list=27%, signal=79%
SONG_TARGETS_OF_IE86_CMV_PROTEIN	58	0.653723	1.64119	0.044	0.155244	0.999	2012	tags=48%, list=11%, signal=54%
SMITH_TERT_TARGETS_UP	141	0.44348	1.64373	0.0155039	0.155362	0.999	4192	tags=46%, list=23%, signal=60%
SHETH_LIVER_CANCER_VS_TXNIP_LOSS_PAM1	220	0.377412	1.63961	0.00200401	0.156681	0.999	3924	tags=41%, list=22%, signal=52%
ONDER_CDH1_TARGETS_1_DN	162	0.438357	1.63853	0.0253906	0.156698	0.999	3430	tags=41%, list=19%, signal=50%
OLSSON_E2F3_TARGETS_UP	25	0.518574	1.63908	0.0220441	0.156895	0.999	1597	tags=44%, list=9%, signal=48%
HOLLEMAN_ASPARAGINASE_RESISTANCE_ALL_DN	22	0.595808	1.6375	0.0397727	0.157032	0.999	1752	tags=50%, list=10%, signal=55%
REACTOME_AMYLOIDS	67	0.514592	1.63787	0.0392927	0.157034	0.999	2780	tags=45%, list=16%, signal=53%
KEGG_PROTEASOME	42	0.699977	1.63857	0.0326923	0.157061	0.999	3001	tags=71%, list=17%, signal=86%
DELPUECH_FOXO3_TARGETS_UP	68	0.450141	1.63561	0.012	0.15759	0.999	3329	tags=41%, list=19%, signal=50%
ELVIDGE_HYPOXIA_BY_DMOG_UP	127	0.459208	1.63576	0.0385396	0.157833	0.999	4016	tags=44%, list=22%, signal=56%
APPIERTO_RESPONSE_TO_FENRETINIDE_DN	50	0.489269	1.63487	0.0207547	0.158059	0.999	3599	tags=56%, list=20%, signal=70%
HONMA_DOCETAXEL_RESISTANCE	30	0.668118	1.63182	0.0313112	0.158429	0.999	2763	tags=60%, list=15%, signal=71%
FARMER_BREAST_CANCER_CLUSTER_3	15	0.627388	1.63185	0.0311284	0.158806	0.999	3589	tags=73%, list=20%, signal=92%
PID_INTEGRIN_A9B1_PATHWAY	24	0.542227	1.63094	0.0218688	0.158947	0.999	3668	tags=54%, list=20%, signal=68%
MCBRYAN_PUBERTAL_BREAST_3_4WK_UP	203	0.366377	1.63253	0.00828157	0.158959	0.999	3286	tags=35%, list=18%, signal=42%
BARIS_THYROID_CANCER_DN	57	0.439249	1.63051	0.0121704	0.159032	0.999	3447	tags=46%, list=19%, signal=56%
YAO_TEMPORAL_RESPONSE_TO_PROGESTERONE_CLUSTER_17	171	0.557234	1.6328	0.0431373	0.159084	0.999	4880	tags=63%, list=27%, signal=85%
CHICAS_RB1_TARGETS_GROWING	225	0.424631	1.63313	0.0340909	0.159114	0.999	2424	tags=33%, list=14%, signal=38%
SCIBETTA_KDM5B_TARGETS_DN	77	0.469149	1.63336	0.045098	0.159239	0.999	1715	tags=31%, list=10%, signal=34%
PID_TGFBR_PATHWAY	55	0.4572	1.62714	0.0351562	0.16013	0.999	2166	tags=33%, list=12%, signal=37%
WU_CELL_MIGRATION	179	0.525098	2.07623	<0.0001	0.160246	0.159	3007	tags=45%, list=17%, signal=53%
PENG_GLUCOSE_DEPRIVATION_DN	162	0.378988	1.62842	0.0286807	0.16037	0.999	2967	tags=37%, list=17%, signal=44%
PID_TAP63_PATHWAY	54	0.48488	1.62725	0.0176125	0.160411	0.999	3939	tags=50%, list=22%, signal=64%
LY_AGING_MIDDLE_DN	16	0.836777	1.62792	0.0257937	0.160445	0.999	1684	tags=81%, list=9%, signal=90%
NEWMAN_ERCC6_TARGETS_UP	23	0.536446	1.62399	0.0247619	0.160675	0.999	4008	tags=48%, list=22%, signal=62%
KARLSSON_TGFB1_TARGETS_UP	118	0.48857	1.62107	0.045098	0.160776	0.999	3880	tags=49%, list=22%, signal=62%
HOWLIN_CITED1_TARGETS_2_DN	16	0.559669	1.61928	0.0361446	0.160835	0.999	3610	tags=56%, list=20%, signal=70%
MEINHOLD_OVARIAN_CANCER_LOW_GRADE_DN	20	0.655271	1.62415	0.0346821	0.160897	0.999	3146	tags=60%, list=18%, signal=73%
REACTOME_APOPTOTIC_EXECUTION_PHASE	49	0.477685	1.62315	0.0211416	0.160924	0.999	3932	tags=55%, list=22%, signal=70%
SWEET_LUNG_CANCER_KRAS_UP	467	0.364926	1.61958	0.0155642	0.160924	0.999	3483	tags=35%, list=19%, signal=42%
SCHAVOLT_TARGETS_OF_TP53_AND_TP63	15	0.638132	1.62439	0.0326296	0.161047	0.999	2066	tags=53%, list=12%, signal=60%
LI_PROSTATE_CANCER_EPIGENETIC	30	0.47359	1.62107	0.0185185	0.161158	0.999	2126	tags=43%, list=12%, signal=49%
VANTVEER_BREAST_CANCER_POOR_PROGNOSIS	50	0.468711	1.61966	0.0289575	0.161196	0.999	2262	tags=34%, list=13%, signal=39%
SWEET_KRAS_TARGETS_DN	60	0.468856	1.6217	0.0284553	0.161293	0.999	3171	tags=43%, list=18%, signal=52%
PID_ECADHERIN_KERATINOCYTE_PATHWAY	20	0.596233	1.62247	0.0436681	0.161305	0.999	1948	tags=55%, list=11%, signal=62%
KEGG_BLADDER_CANCER	40	0.461815	1.6245	0.0243902	0.161306	0.999	3651	tags=45%, list=20%, signal=56%
KIM_WT1_TARGETS_12HR_DN	200	0.388999	1.62129	0.0216963	0.16131	0.999	3246	tags=33%, list=18%, signal=40%
ZWANG_EGF_PERSISTENTLY_DN	54	0.446603	1.62479	0.0138614	0.161325	0.999	4130	tags=48%, list=23%, signal=62%
QI_HYPOXIA_TARGETS_OF_HIF1A_AND_FOXA2	36	0.521735	1.625	0.0281125	0.161487	0.999	2248	tags=42%, list=13%, signal=48%
REACTOME_AUTODEGRADATION_OF_THE_E3_UBIQUITIN_LIGASE_COP1	47	0.65959	1.62183	0.0363289	0.16157	0.999	3001	tags=66%, list=17%, signal=79%
TSENG_IRS1_TARGETS_UP	107	0.404202	1.62003	0.0113208	0.161661	0.999	3297	tags=36%, list=18%, signal=44%
CAFFAREL_RESPONSE_TO_THC_24HR_5_DN	55	0.516984	1.61818	0.0383142	0.161675	0.999	3830	tags=49%, list=21%, signal=62%
REACTOME_APC_C_CDH1_MEDIATED_DEGRADATION_OF_CDC20_AND_OTHER_APC_C_CDH1_TARGETED_PROTEINS_IN_LATE_MITOSIS_EARLY_G1	64	0.63354	1.62509	0.0460653	0.161798	0.999	3001	tags=64%, list=17%, signal=77%
REACTOME_CYCLIN_A_B1_ASSOCIATED_EVENTS_DURING_G2_M_TRANSITION	15	0.756157	1.61469	0.0399202	0.162397	0.999	972	tags=60%, list=5%, signal=63%
BILD_HRAS_ONCOGENIC_SIGNATURE	242	0.418721	1.6151	0.0275424	0.162693	0.999	3340	tags=41%, list=19%, signal=50%
PID_ARF6_DOWNSTREAM_PATHWAY	15	0.584518	1.61615	0.0271967	0.162787	0.999	2944	tags=53%, list=16%, signal=64%
HERNANDEZ_MITOTIC_ARREST_BY_DOCETAXEL_1_DN	36	0.506225	1.61574	0.037037	0.162801	0.999	2050	tags=39%, list=11%, signal=44%
KANG_FLUOROURACIL_RESISTANCE_DN	16	0.667681	1.61668	0.0441767	0.162968	0.999	3995	tags=69%, list=22%, signal=88%
KEGG_GLYCOLYSIS_GLUCONEOGENESIS	58	0.464762	1.61517	0.0240481	0.163015	0.999	1912	tags=31%, list=11%, signal=35%
SHETH_LIVER_CANCER_VS_TXNIP_LOSS_PAM3	67	0.403039	1.61377	0.00574713	0.163084	0.999	3561	tags=39%, list=20%, signal=48%
SIMBULAN_UV_RESPONSE_NORMAL_DN	33	0.535624	1.61314	0.045929	0.163364	0.999	2609	tags=39%, list=15%, signal=46%
REACTOME_ASPARAGINE_N_LINKED_GLYCOSYLATION	80	0.480935	1.61183	0.0410156	0.164163	0.999	3649	tags=46%, list=20%, signal=58%
PID_SYNDECAN_4_PATHWAY	31	0.492231	1.61213	0.0208333	0.164176	0.999	3257	tags=45%, list=18%, signal=55%
ZEMBUTSU_SENSITIVITY_TO_VINBLASTINE	18	0.575358	1.61111	0.0428016	0.16452	0.999	2584	tags=44%, list=14%, signal=52%
REACTOME_ENOS_ACTIVATION_AND_REGULATION	19	0.551919	1.60954	0.032197	0.165969	1	3953	tags=63%, list=22%, signal=81%
JACKSON_DNMT1_TARGETS_DN	24	0.535504	1.60808	0.0183299	0.16739	1	1002	tags=33%, list=6%, signal=35%
REACTOME_SYNTHESIS_AND_INTERCONVERSION_OF_NUCLEOTIDE_DI_AND_TRIPHOSPHATES	18	0.645498	1.6067	0.025974	0.168224	1	2198	tags=56%, list=12%, signal=63%
WOOD_EBV_EBNA1_TARGETS_UP	109	0.405753	1.60535	0.0263158	0.169468	1	3894	tags=41%, list=22%, signal=52%
GRAHAM_CML_QUIESCENT_VS_NORMAL_QUIESCENT_UP	80	0.463471	1.6027	0.0410156	0.171488	1	3988	tags=46%, list=22%, signal=59%
PID_LIS1_PATHWAY	28	0.485584	1.60106	0.0237624	0.171714	1	1668	tags=32%, list=9%, signal=35%
MCBRYAN_PUBERTAL_BREAST_6_7WK_DN	76	0.422019	1.60175	0.0163934	0.172005	1	3421	tags=43%, list=19%, signal=53%
TURASHVILI_BREAST_DUCTAL_CARCINOMA_VS_LOBULAR_NORMAL_UP	71	0.505107	1.60196	0.0468432	0.17212	1	2659	tags=49%, list=15%, signal=58%
TIEN_INTESTINE_PROBIOTICS_2HR_UP	27	0.584138	1.60116	0.0271318	0.172356	1	3146	tags=56%, list=18%, signal=67%
OZANNE_AP1_TARGETS_UP	15	0.558612	1.59773	0.0323887	0.17459	1	896	tags=40%, list=5%, signal=42%
YAO_TEMPORAL_RESPONSE_TO_PROGESTERONE_CLUSTER_14	134	0.49986	1.59779	0.0458891	0.174919	1	4379	tags=57%, list=24%, signal=74%
REACTOME_ENDOSOMAL_SORTING_COMPLEX_REQUIRED_FOR_TRANSPORT_ESCRT	26	0.569081	1.59533	0.0414201	0.176738	1	3180	tags=50%, list=18%, signal=61%
HWANG_PROSTATE_CANCER_MARKERS	28	0.492108	1.5941	0.0371134	0.17707	1	1891	tags=43%, list=11%, signal=48%
STEIN_ESR1_TARGETS	81	0.441079	1.59429	0.0488281	0.17768	1	2894	tags=43%, list=16%, signal=51%
ONDER_CDH1_TARGETS_3_DN	56	0.511393	1.59235	0.0337302	0.1788	1	3625	tags=45%, list=20%, signal=56%
ISSAEVA_MLL2_TARGETS	56	0.446048	1.58599	0.020202	0.183176	1	2587	tags=38%, list=14%, signal=44%
WANG_TUMOR_INVASIVENESS_DN	200	0.375746	1.58632	0.0281125	0.183528	1	3329	tags=40%, list=19%, signal=48%
CHNG_MULTIPLE_MYELOMA_HYPERPLOID_DN	28	0.545217	1.58656	0.0402299	0.183612	1	3023	tags=39%, list=17%, signal=47%
KEGG_ENDOCYTOSIS	176	0.35316	1.58736	0.0063425	0.183804	1	2867	tags=34%, list=16%, signal=40%
PID_ARF6_TRAFFICKING_PATHWAY	49	0.44605	1.58695	0.0207469	0.183933	1	2248	tags=41%, list=13%, signal=47%
BIOCARTA_MTA3_PATHWAY	19	0.543544	1.58346	0.0259481	0.185502	1	2814	tags=47%, list=16%, signal=56%
MODY_HIPPOCAMPUS_NEONATAL	35	0.519282	1.58235	0.0325866	0.18646	1	2314	tags=46%, list=13%, signal=52%
REACTOME_SHC_MEDIATED_SIGNALLING	15	0.547354	1.58143	0.0429448	0.18724	1	2702	tags=47%, list=15%, signal=55%
AMIT_EGF_RESPONSE_240_HELA	58	0.464848	1.58003	0.0298211	0.188201	1	4141	tags=47%, list=23%, signal=60%
PASQUALUCCI_LYMPHOMA_BY_GC_STAGE_UP	262	0.367758	1.57925	0.0237154	0.188359	1	3606	tags=37%, list=20%, signal=45%
CREIGHTON_AKT1_SIGNALING_VIA_MTOR_DN	23	0.681752	1.57884	0.0381526	0.188428	1	3995	tags=74%, list=22%, signal=95%
MURAKAMI_UV_RESPONSE_6HR_UP	35	0.514045	1.57744	0.0429688	0.188932	1	3253	tags=40%, list=18%, signal=49%
AMIT_SERUM_RESPONSE_480_MCF10A	33	0.488749	1.57801	0.0419162	0.189069	1	3038	tags=45%, list=17%, signal=55%
YAMAZAKI_TCEB3_TARGETS_DN	204	0.389172	1.57559	0.0266393	0.190723	1	3056	tags=39%, list=17%, signal=46%
UEDA_PERIFERAL_CLOCK	162	0.381907	1.57275	0.0196078	0.193093	1	5015	tags=49%, list=28%, signal=67%
OXFORD_RALA_OR_RALB_TARGETS_DN	23	0.561041	1.57135	0.0338645	0.193642	1	2229	tags=48%, list=12%, signal=55%
OISHI_CHOLANGIOMA_STEM_CELL_LIKE_DN	264	0.39787	1.57197	0.0419162	0.193643	1	3861	tags=41%, list=22%, signal=51%
REACTOME_CLASS_I_MHC_MEDIATED_ANTIGEN_PROCESSING_PRESENTATION	230	0.382356	1.57149	0.0409683	0.193854	1	3414	tags=40%, list=19%, signal=48%
NAKAMURA_METASTASIS_MODEL_UP	41	0.45229	1.57076	0.037182	0.194027	1	4010	tags=46%, list=22%, signal=60%
SASSON_RESPONSE_TO_GONADOTROPHINS_UP	87	0.394152	1.57023	0.0371094	0.194278	1	2313	tags=31%, list=13%, signal=35%
PHONG_TNF_RESPONSE_NOT_VIA_P38	327	0.365017	1.56805	0.0238569	0.195833	1	3560	tags=36%, list=20%, signal=44%
WANG_ADIPOGENIC_GENES_REPRESSED_BY_SIRT1	25	0.53509	1.5671	0.0478088	0.196238	1	3463	tags=56%, list=19%, signal=69%
REACTOME_POST_TRANSLATIONAL_PROTEIN_MODIFICATION	175	0.409237	1.56574	0.0395257	0.196355	1	3662	tags=40%, list=20%, signal=50%
RASHI_RESPONSE_TO_IONIZING_RADIATION_2	123	0.402193	1.56579	0.0335968	0.196693	1	3796	tags=41%, list=21%, signal=52%
RAMASWAMY_METASTASIS_UP	64	0.44227	1.56432	0.0384615	0.19744	1	3612	tags=41%, list=20%, signal=51%
REACTOME_ACTIVATION_OF_BH3_ONLY_PROTEINS	16	0.551562	1.56273	0.0448343	0.199258	1	1827	tags=50%, list=10%, signal=56%
LI_CYTIDINE_ANALOG_PATHWAY	16	0.552341	1.56011	0.0257426	0.201104	1	3908	tags=50%, list=22%, signal=64%
WANG_CISPLATIN_RESPONSE_AND_XPC_UP	190	0.396336	1.55892	0.0433925	0.201352	1	2843	tags=35%, list=16%, signal=41%
WANG_ESOPHAGUS_CANCER_VS_NORMAL_DN	98	0.38064	1.55921	0.0263692	0.201386	1	2009	tags=27%, list=11%, signal=30%
REACTOME_EGFR_DOWNREGULATION	24	0.454892	1.55759	0.0323887	0.202318	1	2665	tags=42%, list=15%, signal=49%
SCHAEFFER_PROSTATE_DEVELOPMENT_6HR_DN	479	0.347476	1.55532	0.024	0.204141	1	3467	tags=33%, list=19%, signal=39%
LIANG_HEMATOPOIESIS_STEM_CELL_NUMBER_LARGE_VS_TINY_DN	40	0.425313	1.5519	0.0375494	0.206748	1	3331	tags=40%, list=19%, signal=49%
WEIGEL_OXIDATIVE_STRESS_BY_HNE_AND_H2O2	38	0.420291	1.55013	0.0311284	0.208116	1	1795	tags=34%, list=10%, signal=38%
YAO_TEMPORAL_RESPONSE_TO_PROGESTERONE_CLUSTER_7	72	0.434323	1.54968	0.0480769	0.208239	1	5039	tags=53%, list=28%, signal=73%
DANG_MYC_TARGETS_DN	29	0.493791	1.54872	0.0490196	0.208377	1	3671	tags=52%, list=20%, signal=65%
LEE_LIVER_CANCER_ACOX1_UP	63	0.41149	1.54879	0.0348837	0.208688	1	4214	tags=44%, list=24%, signal=58%
PID_AJDISS_2PATHWAY	48	0.449236	1.54778	0.0241935	0.209196	1	3257	tags=46%, list=18%, signal=56%
BYSTRYKH_HEMATOPOIESIS_STEM_CELL_AND_BRAIN_QTL_CIS	57	0.427715	1.54691	0.0482625	0.209548	1	2103	tags=30%, list=12%, signal=34%
TIEN_INTESTINE_PROBIOTICS_6HR_DN	158	0.372739	1.54525	0.0380228	0.210999	1	4505	tags=42%, list=25%, signal=55%
KAYO_AGING_MUSCLE_DN	118	0.382621	1.54266	0.0485981	0.211815	1	3975	tags=42%, list=22%, signal=54%
PID_EPHA2_FWD_PATHWAY	19	0.521662	1.54127	0.049896	0.211968	1	2359	tags=47%, list=13%, signal=54%
WEIGEL_OXIDATIVE_STRESS_RESPONSE	34	0.44499	1.54275	0.0412574	0.212102	1	2620	tags=38%, list=15%, signal=45%
YIH_RESPONSE_TO_ARSENITE_C4	17	0.512991	1.54062	0.042	0.212113	1	2499	tags=41%, list=14%, signal=48%
REACTOME_RECYCLING_PATHWAY_OF_L1	26	0.475264	1.54319	0.0387755	0.212696	1	3688	tags=54%, list=21%, signal=68%
HOLLMANN_APOPTOSIS_VIA_CD40_DN	239	0.350938	1.53618	0.0278293	0.216089	1	3256	tags=33%, list=18%, signal=40%
VIETOR_IFRD1_TARGETS	21	0.56414	1.53635	0.0418251	0.216253	1	3617	tags=52%, list=20%, signal=66%
PETROVA_ENDOTHELIUM_LYMPHATIC_VS_BLOOD_DN	156	0.39569	1.53524	0.0476191	0.216554	1	3965	tags=42%, list=22%, signal=53%
PRAMOONJAGO_SOX4_TARGETS_DN	50	0.490307	1.53123	0.0498084	0.217824	1	3043	tags=42%, list=17%, signal=50%
FONTAINE_PAPILLARY_THYROID_CARCINOMA_UP	58	0.391901	1.53226	0.0211132	0.218052	1	3948	tags=48%, list=22%, signal=62%
WANG_SMARCE1_TARGETS_DN	348	0.357438	1.53155	0.0324427	0.218213	1	4474	tags=45%, list=25%, signal=59%
COULOUARN_TEMPORAL_TGFB1_SIGNATURE_UP	107	0.396029	1.53264	0.0406504	0.21831	1	3947	tags=39%, list=22%, signal=50%
LIANG_HEMATOPOIESIS_STEM_CELL_NUMBER_SMALL_VS_HUGE_UP	37	0.426486	1.53319	0.0332681	0.218317	1	2097	tags=32%, list=12%, signal=37%
LAMB_CCND1_TARGETS	19	0.559958	1.52937	0.0458891	0.219148	1	4846	tags=58%, list=27%, signal=79%
KEGG_PORPHYRIN_AND_CHLOROPHYLL_METABOLISM	38	0.488204	1.52902	0.0356436	0.219223	1	3210	tags=37%, list=18%, signal=45%
COLINA_TARGETS_OF_4EBP1_AND_4EBP2	346	0.333141	1.52476	0.0299065	0.221573	1	2632	tags=29%, list=15%, signal=33%
BIOCARTA_AGR_PATHWAY	35	0.438662	1.51651	0.0475207	0.229123	1	2268	tags=37%, list=13%, signal=42%
BROWNE_HCMV_INFECTION_14HR_DN	280	0.308259	1.51461	0.00816326	0.231114	1	3302	tags=31%, list=18%, signal=37%
ACEVEDO_FGFR1_TARGETS_IN_PROSTATE_CANCER_MODEL_UP	271	0.357706	1.512	0.0291829	0.233334	1	3495	tags=38%, list=20%, signal=47%
KYNG_WERNER_SYNDROM_AND_NORMAL_AGING_DN	210	0.323545	1.50956	0.00396825	0.235427	1	2393	tags=27%, list=13%, signal=31%
KYNG_ENVIRONMENTAL_STRESS_RESPONSE_UP	55	0.39887	1.50816	0.0366599	0.236088	1	3317	tags=36%, list=19%, signal=44%
ZAMORA_NOS2_TARGETS_DN	91	0.392402	1.5047	0.044316	0.237871	1	2368	tags=32%, list=13%, signal=37%
YAO_TEMPORAL_RESPONSE_TO_PROGESTERONE_CLUSTER_12	77	0.430805	1.50308	0.0487805	0.238421	1	3879	tags=43%, list=22%, signal=54%
YANG_BREAST_CANCER_ESR1_BULK_UP	25	0.510293	1.50014	0.0494071	0.241303	1	5257	tags=68%, list=29%, signal=96%
KEGG_REGULATION_OF_ACTIN_CYTOSKELETON	206	0.347331	1.49526	0.0359408	0.247321	1	2039	tags=27%, list=11%, signal=30%
